# Supplementary material for: Insights into the Evolution of the CSP Gene Family through the Integration of Evolutionary Analysis and Comparative Protein Modeling
Source: PLoS One. 2013 May 28;8(5):e63688. doi: 10.1371/journal.pone.0063688 (PMC3665776; doi:10.1371/journal.pone.0063688)
Supplement: Dataset S2 — Alignment used in homology modeling and phylogeny reconstruction. (FASTA) [file pone.0063688.s003.fasta]

>DmelCSP1 dmelPhk-3 DmelPhk3 CG9358 FBgn0035089 NP_611990
------M----------------------------K-------------A-SLA--LVFC
V--CV------------------------------------------------------G
L--AAAA---------------------P--E------------KT--------------
-------------------------YTNKYDS-V---NVDEVLGNNRVLGNYLKCLMDKG
--PCTA----E-GRELK--RLL-PDALH-SDCSKCTEVQRKNSQKVINYLRANKAGEWKL
LLNKYDPQGIYRAKH-----------------E-----GH--------------------
------------------------------------------------------------
-------------------------------
>AgamCSP6 AGAP008059 EAA12591 
------M----------------------------K-------------H-LTM--VAI-
---FA------------------------------------------------------M
V--VVLA---------------------S--A------------QK--------------
-------------------------YTDKFDN-I---DVDRVLSNDRILNNYLKCLLDKG
--PCTQ----E-GRELK--KTL-PDALK-TNCEKCSEKQRTSSRKVIAHLEERKPQEWKK
LLDKYDPEGIYKSKF-----------------E-----KINKRS----------------
------------------------------------------------------------
-------------------------------
>TcasCSP7 GLEAN_14534 DQ855493 
------M----------------------------K-------------L-ISA--VIL-
C--AF------------------------------------------------------L
V--AVSA---------------------A--E------------NK--------------
-------------------------YTNKYDN-V---DVDKILNNDRVLTNYIKCLMDEG
--PCTS----E-GRELK--KTL-PDALS-SGCTKCNQKQKETAEKVIRHLTQKRARDWER
LSKKYDPQGQYKKRY-----------------E-----EHVATSRAA-------------
------------------------------------------------------------
-------------------------------
>SinvCSP4
------M----------------------------K-------------G-YFL--VVL-
---VS------------------------------------------------------L
V--VLAV---------------------A--D------------EK--------------
-------------------------YTRKYDD-V---NVDKILQNNRVLTNYIRCLMDEG
--PCTA----E-GRELR--KTV-PDALS-SGCDKCNDKQKAMTEKVIDHLKTKRSRDWDR
LVAKYDPNGEYKKRY-----------------E-----KS--------------------
------------------------------------------------------------
-------------------------------
>AcepCSP4
------M----------------------------K-------------G-YFV--ILL-
---IS------------------------------------------------------L
V--TSAI---------------------A--N------------EK--------------
-------------------------YTRKYDD-V---NVDKILQNNRVLTNYIRCLMDEG
--PCTA----E-GRELR--KTL-PDALS-SNCSKCNDKQKVMAEKVINHLKAKRSRDWDR
LVAKYDPHGEYKKRY-----------------E-----K---------------------
------------------------------------------------------------
-------------------------------
>AechCSP4
------M----------------------------K-------------G-YFL--ILL-
---IS------------------------------------------------------L
V--TLAI---------------------A--N------------EK--------------
-------------------------YTRKYDD-V---NVDKILENNRVLTNYIRCLMDEG
--PCTA----E-GRELR--KTL-PDALS-NNCSKCNDKQKVMAEKVINHLKAKRSRDWDR
LVTKYDPHGEYKKRY-----------------E-----KS--------------------
------------------------------------------------------------
-------------------------------
>PbarCSP4
-----MM----------------------------K-------------G-YLL--ILL-
---AS------------------------------------------------------L
M--TLVV---------------------A--N------------EK--------------
-------------------------YTRKYDD-V---DVDKILQNNRVLTNYIRCLMDEG
--PCTA----D-GRELR--KTL-PDALS-SGCSKCNDKQKAMAEKVINHLKTKRTRDWDR
LMTKYDPNGEYKRRY-----------------E-----KS--------------------
------------------------------------------------------------
-------------------------------
>CfloCSP4
------M----------------------------K-------------K-YLL--ISL-
---AS------------------------------------------------------L
M--ILVV---------------------A--T------------EK--------------
-------------------------YTGKYDD-V---DVDKILQNNRVLNNYIRCLLDEG
--PCTA----E-GRELR--KTL-PDALS-SSCSKCNDKQKATAEKVINHLKTKRSKDWDR
LIAKYDPRGEYKKRY-----------------E-----QL--------------------
------------------------------------------------------------
-------------------------------
>HsalCSP4
------M----------------------------K-------------E-FLL--VSL-
---VS------------------------------------------------------L
I--ALAV---------------------A--A------------EK--------------
-------------------------YPEKYDN-V---DVDRILQNNRVLTNYIRCLMDEG
--PCTA----E-GRELR--KTL-PDALS-TGCSKCNDKQKATAENVINHLKMKRSKDWDR
LISKYDPNGEYRERF-----------------E-----RS--------------------
------------------------------------------------------------
-------------------------------
>LhumCSP4
-----MM----------------------------K-------------G-YFL--ITL-
---AL------------------------------------------------------L
I--TLVT---------------------A--A------------EK--------------
-------------------------YPEKYDN-V---DVDAILGNNRVLTNYIRCMMDEG
--PCTA----E-GRELR--KTL-PDALS-SDCSKCNDKQKTTAGKVINHLKTKRTKDWDR
LISKYDPRGEYKRRY-----------------E-----Q---------------------
------------------------------------------------------------
-------------------------------
>NgirCSP2
------M----------------------------K-------------V-CTF--VLC-
---CA------------------------------------------------------A
L--LLVV---------------------N--A------------AE--------------
-------------------------YTSRYDG-V---DVDRILQNGRVLGNYIKCMLDEG
--SCTA----E-GRELK--KTL-PDALA-TGCQKCNQKQKETAEKVINHLMNKRPADWDR
LIKKYDPKGEFKKRF-----------------E-----ATGKKF----------------
------------------------------------------------------------
-------------------------------
>NvitCSP1
------M----------------------------K-------------V-CAF--VLC-
---CA------------------------------------------------------A
L--LLVV---------------------D--A------------AE--------------
-------------------------YTSRYDG-V---DVDRILQNGRVLGNYIKCMLDEG
--SCTA----E-GRELK--KTL-PDALA-TGCQKCNQKQKETAEKVINHLMNKRPADWDR
LIKKYDPKGEFKKRF-----------------E-----ATGKKF----------------
------------------------------------------------------------
-------------------------------
>AmelCSP6
------M----------------------------K-------------I-YIL--LFV-
---LV------------------------------------------------------T
I--TCVI---------------------A---------------ED--------------
-------------------------YTTKYDD-M---DIDRILQNGRILTNYIKCMLDEG
--PCTN----E-GRELK--KIL-PDALS-TGCNKCNEKQKHTANKVVNYLKTKRPKDWER
LSAKYDSTGEYKKRY-----------------E-----HGLQFAKNN-------------
------------------------------------------------------------
-------------------------------
>ApisCSP2 ACYPI000096 lcl|hmm211583 NP_001119651 
------M----------------------------A-------------H-LNL--FVVL
V--AS------------------------------------------------------L
V--CFTL---------------------A--E------------EK--------------
-------------------------YTTKFDN-F---DVDKVLNNDRILTSYIKCLLDQG
--NCTN----E-GRELK--KVL-PDALK-TDCSKCTAVQKDRSEKVIKFLIKNRSKDFDN
LTAKYDPSGEYKKKI-----------------E-----KFDAERAAAAKH----------
------------------------------------------------------------
-------------------------------
>MvicOS-D1 gi|66840183|emb|CAG25434.1| OS-D-like protein, OS-D1 [Megoura viciae] AJ634641
------M----------------------------A-------------H-LNL--FVVL
V--AS------------------------------------------------------L
V--CFTL---------------------A--E------------EK--------------
-------------------------YTTKFDN-F---DVEKVLNNDRILTSYIKCLLDQG
--NCTN----E-GRELK--KVL-PDALK-TDCSKCTNVQKDRSERVIKFLIKNRSAEFDK
LTAKYDPSGEYKKKI-----------------E-----KFDAERAAAAKH----------
------------------------------------------------------------
-------------------------------
>ApisCSP3 ACYPI000095 lcl|hmm85713 XP_001944826 
------M----------------------------V-------------H-LNL--FVVV
V--AS------------------------------------------------------L
V--CFTL---------------------A--Q------------EK--------------
-------------------------YSTKYEN-F---DEDKVLNNDSLLTSYINCLLDEG
--NCTE----E-GQALK--RIL-PDALK-TNCGKCTDAQKLKIEKIMKFLIKNRSIDFDR
LTAKYDPSGEYKKKL-----------------E-----KFSA------------------
------------------------------------------------------------
-------------------------------
>ApisCSP12_N
------------------------------------------------------------
------------------------------------------------------------
------------------------------------------------------------
------------------------------------------------------------
--------------------VI-PDALK-TDCSKCTDVQVSKLLKIMKFLMKNRSADFDR
LTTNYDPSGEYKKKL---------------------------------------------
------------------------------------------------------------
-------------------------------
>DmelCSP2 dmelPebIII DmelPhk2 CG11390 FBgn0011695 NP_524966
------M----------------------------K-------------M-ILA--LVV-
----L------------------------------------------------------G
L--VLVA---------------------A--E------------DK--------------
-------------------------YTTKYDN-I---DVDEILKSDRLFGNYFKCLVDNG
--KCTP----E-GRELK--KSL-PDALK-TECSKCSEKQRQNTDKVIRYIIENKPEEWKQ
LQAKYDPDEIYIKRY-----------------R-----ATAEASGIKV------------
------------------------------------------------------------
-------------------------------
>AgamCSP1 AGAP008051 EAA12322
------M----------------------------K-------------L-FVV--VAL-
----A------------------------------------------------------L
V--AAVA---------------------A--Q------------DK--------------
-------------------------YTSKYDN-I---NVDEILKSDRLFGNYYKCLLDQG
--RCTP----D-GNELK--RIL-PDALQ-TNCEKCSEKQRDGAIKVINYLIQNRKDQWDV
LQKKFDPENKYLEKY-----------------R-----GQAQKEGIKLD-----------
------------------------------------------------------------
-------------------------------
>AgamCSP2 AGAP008052 EAA12353 
------M----------------------------K-------------L-FVA--IAF-
----A------------------------------------------------------L
L--ALAA---------------------A--Q------------EQ--------------
-------------------------YTTKYDG-I---DLDEILKSDRLFNNYFKCLMDEG
--RCTP----D-GNELK--KIL-PEALQ-TNCEKCSEKQRSGAIKVINYVIENRKEQWDA
LQKKYDPENLYVEKY-----------------R-----EEAKKEGIKLE-----------
------------------------------------------------------------
-------------------------------
>AgamCSP3 AGAP008054 CAG26922 SAP-3 
------M----------------------------K-------------F-FVV--VAL-
----A------------------------------------------------------L
V--AAVA---------------------A--Q------------DK--------------
-------------------------YTTKYDG-V---DLDEILKSDRLFNNYYKCLMDTG
--RCTP----D-GNELK--RIL-PDALK-TDCAKCSEKQKSGTEKVINYLIDNRKDQWEN
LQKKYDPENIYVNKY-----------------R-----EDAKKKGINL------------
------------------------------------------------------------
-------------------------------
>TcasCSP10 GLEAN_08682 DQ855496 
------M----------------------------K-------------T-FVL--VAF-
---AA------------------------------------------------------V
L--GLAL---------------------ARPQ------------EK--------------
-------------------------YTTKYDN-I---DLEEILKSDRLLKNYFNCLMERG
--TCSP----D-GEELK--KAL-PDALH-SGCSKCTEKQKEGSRKIIHYLIDNKRDWWNE
LEAKYDKDGVYRQKY-----------------K-----DVIEKEGIKL------------
------------------------------------------------------------
-------------------------------
>TcasCSP12 GLEAN_08680 DQ855498 
------M----------------------------K-------------T-LVL--VLF-
---VA------------------------------------------------------V
L--SVVF---------------------A--A------------DK--------------
-------------------------YTTKYDN-I---DLNQILKSDRLLKNYVNCLLDRG
--KCSP----D-GQELK--NNL-ADALQ-TSCSKCSQRQKDGSRTIIRYLIKNKRDWWNE
LEAKYDPTGIYKNKY-----------------A-----DELKAEGIVL------------
------------------------------------------------------------
-------------------------------
>SinvCSP2
------M----------------------------K-------------V-LAL--FLL-
-----------------------------------------------------------V
V--AIAL---------------------A--E------------EK--------------
-------------------------YSTKYDN-I---DLDTILKSDRLLKNYVNCLLDKG
--NCTP----D-GKELR--ETL-PDALM-TECKKCSEKQKEGTEKVIRYLVNKKPETWEQ
LKKKYDPNGQYTAKY-----------------L-----DEAHKQGINVZ-----------
------------------------------------------------------------
-------------------------------
>AcepCSP2
------M----------------------------K-------------V-LAL--FLL-
-----------------------------------------------------------V
V--AVVL---------------------A--E------------DK--------------
-------------------------YTTKYDN-I---DLDTILASDRLLKNYINCLLEKG
--SCTP----D-GKELK--ETL-PDALE-TECTKCSEKQKKGTEKVIRYLVNKKPETWEQ
LKKKYDPNGQYSIKY-----------------T-----DEAHKQGINV------------
------------------------------------------------------------
-------------------------------
>AechCSP2
------L----------------------------P-------------V-LTL--FLL-
-----------------------------------------------------------V
V--AVVL---------------------A--E------------DK--------------
-------------------------YTTKYDN-I---DLDTILTSDRLLKNYVNCLLEKG
--SCTP----D-GKELK--EIL-PDALM-TECSKCSEKQKKGTEKVVRYLINKKPETWEL
LKKKYDPTGEYSIKY-----------------T-----DEAHKQGINM------------
------------------------------------------------------------
-------------------------------
>PbarCSP2
------M----------------------------K-------------V-LAL--FLL-
-----------------------------------------------------------A
V--ACAL---------------------A--E------------DK--------------
-------------------------YTTKYDN-I---DLDTILTSERLLKNYINCVLDKG
--NCTP----D-GKELK--EAL-PDALE-TECSKCSEKQKKGTEKVIRFLVNKRPETWEQ
LKKKYDPSGQYSVKY-----------------V-----DEAHKQGINL------------
------------------------------------------------------------
-------------------------------
>LhumCSP2
------M----------------------------K-------------I-LVL--FLF-
-----------------------------------------------------------V
V--ACVL---------------------A--E------------DK--------------
-------------------------YTTKYDN-V---DLDTILESDRLLKNYINCLLEKG
--NCTP----D-GKELK--AHL-PDALT-TDCSKCSEKQKKGTEKVIRYLVNKKPESWEQ
LKKKYDPTGQYSAKY-----------------V-----DEAKKQGINV------------
------------------------------------------------------------
-------------------------------
>HsalCSP2
------M----------------------------Q-------------V-VAL--LFL-
-----------------------------------------------------------V
V--VCVL---------------------A--E------------EK--------------
-------------------------YTTKYDN-V---DVDSILASDRLLKNYVNCLLDKG
--SCTP----D-GKELK--EHL-PDALA-SDCSKCSEKQKRGSEKVIRFLVNKKPETWED
LKKKYDPTGQYTIKY-----------------Q-----EDAKKQGLNV------------
------------------------------------------------------------
-------------------------------
>CfloCSP2
------MSLGLSLQDNIIPVAALCALCSSLKYSGYH-------------V-LAL--LLI-
-----------------------------------------------------------A
V--ACAL---------------------A--D------------DT--------------
-------------------------YTTKFDN-I---DIDAILKSDRLLKNYVNCLLDKG
--NCTP----D-GKELK--EHL-PDALE-TECSKCSEKQKTGTDKVIRFLVNKKPETWEQ
LKKKYDPNGEYTKRY-----------------E-----DEAQKRNLKL------------
------------------------------------------------------------
-------------------------------
>VsquCSP4
------M----------------------------K-------------V-AVV--FLA-
-----------------------------------------------------------M
L--ACFV---------------------A--A------------DK--------------
-------------------------YTTKYDN-I---DVDQILKSDRLLNNYVNCLLDVG
--NCTP----D-GHELK--KSL-PDALA-NGCNKCSEKQKAGSEKVIRYLVNQRPKLWEK
LSAKYDPTGEYKEKF-----------------Q-----NEAEKHGITL------------
------------------------------------------------------------
-------------------------------
>TcasCSP11 GLEAN_08681 DQ855497 
------M----------------------------K-------------T-LVP--LLF-
F--VI------------------------------------------------------A
I--ASSL---------------------AE-N------------SK--------------
-------------------------YTTKYDN-V---DLDEIIKSDRLLKNYVNCLLEKG
--KCTP----D-GAELK--RHL-PDALH-TECSKCSETQKNGSKKIMRHLIDHKRDWWNE
LEEKYDKEGEYRKKY-----------------E-----AEIK--GKKD------------
------------------------------------------------------------
-------------------------------
>IscaCSP1 EST:DQ855478
------M----------------------------K-------------T-FIV--FGL-
-----------------------------------------------------------L
A--LVAA---------------------Q--D------------ST--------------
-------------------------YTNKYDH-I---DVEEILKSDRLFKNYYNCLIDQG
--PCTP----D-ATELK--QSL-PDALE-NNCSKCTPKQKEVGNKVVAYLIESRPEEWAV
LKAKFDPENKFVEKY-----------------R-----EEAAAAGIKL------------
------------------------------------------------------------
-------------------------------
>MmedCSP1
------M----------------------------K-------------V-AII--FLA-
---II------------------------------------------------------A
V--ALAA---------------------T--T------------KT--------------
-------------------------YTSKFDD-V---DVDGILGSDRLLRNYVNCLLDRG
--PCTK----E-GVTLK--EIL-PDALA-TSCESCTEKQKTKSEKVIRHLVNNKKELWDE
LAVKYDPNNEYRKKY-----------------E-----DQAKAKGINV------------
------------------------------------------------------------
-------------------------------
>AmelCSP3
------M----------------------------K-------------V-SII--CLV-
L--MA------------------------------------------------------A
I--VLVA---------------------ARPD------------ES--------------
-------------------------YTSKFDN-I---NVDEILHSDRLLNNYFKCLMDEG
--RCTA----E-GNELK--RVL-PDALA-TDCKKCTDKQREVIKKVIKFLVENKPELWDS
LANKYDPDKKYRVKF-----------------E-----EEAKKLGINV------------
------------------------------------------------------------
-------------------------------
>VsquCSP1
------R----------------------------Q-------------R-SFV--YTA-
F--AV------------------------------------------------------I
V--VTLA---------------------Q--E------------SQ--------------
-------------------------YTTKFDN-I---NVHEILHNDRLLNNYVNCLLDQG
--RCTA----D-AAELK--KSL-PDALE-TDCSKCSPKQREFAEEAMKFLSHNKKDIWEK
LLAKYDPEKKYRNKF-----------------E-----SRAKEADIQI------------
------------------------------------------------------------
-------------------------------
>VcraCSP
------M----------------------------K-------------T-TFI--FLTV
L--AV------------------------------------------------------I
V--VSLA---------------------Q--E------------SM--------------
-------------------------YTTKFDN-I---NVQEILHNDRLLNNYVKCLLDQG
--RCTA----D-AIELK--KSL-PDALE-TECSKCSPKQKEFAEEAMKFLSHNKKDIWEK
LLAKYDPEKKYRSKF-----------------E-----DRAKEADIKI------------
------------------------------------------------------------
-------------------------------
>PhumCSP1 PHUM000330-PA
------M----------------------------K-------------V-AFV--LFC-
A--FA------------------------------------------------------L
A--AGAR---------------------VPRD------------EK--------------
-------------------------YSTKYDN-I---DLDSILKNDRLLQNYVNCLLDKG
--TCTP----E-GTDLK--KVL-PDALE-NACAKCSEAQKRGAEKVIRHLLENKKDVFTL
LEAKYDPNGVYRKKY-----------------E-----AEAQKRKIQL------------
------------------------------------------------------------
-------------------------------
>LtesCSP3
------M----------------------------K-------------V-AIV--LVG-
---LF------------------------------------------------------A
V--TFGY---------------------P--Q------------GQ--------------
-------------------------YTSKYDN-V---DIENILKNPRLLNNYVNCLLDKG
--NCTP----D-GKELK--SLL-PDAIH-SECSKCNPKQKQGSERVITFLIKEKPDTWAK
LAATYDPQNTYRVKL-----------------Q-----QEAAKRGLIL------------
------------------------------------------------------------
-------------------------------
>NgirCSP1
------M----------------------------K-------------T-TLA--LAL-
C--VA------------------------------------------------------F
A--AVCS---------------------A--E------------EK--------------
-------------------------YTTKFDN-V---DVDQILQNERLFKPYVNCLLKDT
--QCTP----D-GRELK--RVL-PDALV-TNCEKCSEKQKAGADKVITFIAKNKPDIWEQ
VLAKYDKDNVYRTKY-----------------A-----DEARKRGIPI------------
------------------------------------------------------------
-------------------------------
>NgirCSP1-1
------M----------------------------K-------------T-TLA--LAL-
C--VA------------------------------------------------------F
A--AVCS---------------------A--E------------EK--------------
-------------------------YTTKFDN-V---DVDQILQNERLFKPYVNCLLKDT
--QCTP----D-GRELK--RVL-PDALV-TNCEKCSEKQKAGADKVITFIAKNKPDIWEQ
VLAKYDKDNVYRTKY-----------------A-----DEARKRGIPI------------
------------------------------------------------------------
-------------------------------
>LtesCSP1
------M----------------------------K-------------I-AIL--LVA-
F--LA------------------------------------------------------V
I--VTAK---------------------P--A------------NH--------------
-------------------------YTNKYDD-I---NLDEILSNKRILNNYINCLLEKG
--NCTP----E-GNELK--KRL-PDALE-TGCSKCNEKQKAGAKKMIEYLIKNDRDNWDK
LMEKYDPESKYRVKF-----------------E-----DQIKTLAV--------------
------------------------------------------------------------
-------------------------------
>BmorCSP14 BGIBMGA004068 Bmb037503 DQ855516 
------M----------------------------K-------------I-LII--VVM-
A--CV------------------------------------------------------A
V--TWAR---------------------P--E------------ST--------------
-------------------------YTDKWDN-I---NVDEILESNRLLKGYVDCLLGKG
--RCTP----D-GKALK--ETL-PDALE-HECVKCTGKQKSGADKVIRHLVNKRPDLWKE
LAVKYDPDNIYQARY-----------------K-----DKIDAVKGSA------------
------------------------------------------------------------
-------------------------------
>MsexSAP4 gi|6560687|gb|AAF16721.1|AF117599_1 sensory appendage protein 4 [Manduca sexta]
------M----------------------------K-------------M-LLL--VIS-
C--CV------------------------------------------------------A
L--PWAL---------------------S--A------------ST--------------
-------------------------YTDKWDN-I---NVDEILESDRLMKGYVDCLLDKG
--RCTP----D-GKALK--ETL-PDALE-HDCSKCTEKQKVGSEKVIRNLVNKRPALWKE
LSAKYDPNNLYQEKY-----------------K-----DKIDSIKGQ-------------
------------------------------------------------------------
-------------------------------
>HvirCSP2 gi|21898574|gb|AAM77040.1| chemosensory protein 2 [Heliothis virescens]
------M----------------------------K-------------F-IVA--VALL
C--LV------------------------------------------------------A
E--SWA-------------------------A------------ST--------------
-------------------------YTDKWDN-I---NVDEILESQRLLKAYVDCLLDRG
--RCTP----D-GKALK--ETL-PDALE-NECSKCTEKQKAGSDKVIRYLVNKRQDLWKE
LSAKYDPNNIYQDRY-----------------K-----DKIEAVKGQ-------------
------------------------------------------------------------
-------------------------------
>CfumCSP3 gi|50812920|gb|AAR84079.2| chemosensory protein 3 [Choristoneura fumiferana]
------M----------------------------K-------------L-LLV--SLLA
C--LV------------------------------------------------------A
V--AFGR---------------------P--Q------------NK--------------
-------------------------YTDKWDN-I---NIDEILESQRLLKAYIDCLLDKG
--RCTP----D-AKTLK--DTL-PDALE-NECNKCTEKQKSGSDKVIRHLVNKRPEMWKE
LSVKYDPDHIYEGRY-----------------K-----DQIEKIKA--------------
------------------------------------------------------------
-------------------------------
>TcasCSP19 GLEAN_15950 DQ855505 
------M----------------------------K-------------F-FIA--FLM-
L--LG------------------------------------------------------A
V--WC---------------------------------------EQ--------------
-------------------------YTTKYDN-I---NVDEILASERLLKNYFNCIMDRG
--ACTP----D-ADELK--RVL-PDALK-SDCAKCSEKQKEMTKKVIHFLSHNKQQMWKE
LTAKYDPDGIYFEKY-----------------K-----DKFDS-----------------
------------------------------------------------------------
-------------------------------
>TcasCSP20 GLEAN_15902 DQ855506 
------M----------------------------R-------------F-FVI--FFV-
A--CV------------------------------------------------------S
V--ALAR---------------------P--E------------DQ--------------
-------------------------YTIKYDN-V---NLKEILQSDRLTENYVNCLLEKK
--PCTP----D-GEELK--RVL-PDALK-TSCAKCTDKQKQGAKTVIQHLYKNKQDWWKQ
LEAKYDPEHTYVKAH-----------------E-----DELKAL----------------
------------------------------------------------------------
-------------------------------
>BmorCSP1 BGIBMGA004045 Bmb008613 DQ855510 
------M----------------------------K-------------V-LIV--LSC-
-----------------------------------------------------------V
L--VAVL---------------------A--D------------DK--------------
-------------------------YTDKYDK-I---NLQEILENKRLLESYMDCVLGKG
--KCTP----E-GKELK--DHL-QEALE-TGCEKCTEAQEKGAETSIDYLIKNELEIWKE
LTAHFDPDGKWRKKY-----------------E-----DRAKAKGIVIP-E---------
------------------------------------------------------------
-------------------------------
>CcacCLP1 gi|2443450|gb|AAC47827.1| olfactory protein [Cactoblastis cactorum]
-----MM----------------------------K-------------T-SLV--LLC-
-----------------------------------------------------------C
L--AAVL---------------------ARPS------------DT--------------
-------------------------YTDKYDN-I---NIQEILENKRLLEAYVNCVLDKG
--KCTP----E-GKELK--EHL-QEAIE-NGCEKCTEAQEKGAYTVIEHLIKNEIEIWRQ
LADKFDPERKYRKKY-----------------E-----DRARAKGIEIP-E---------
------------------------------------------------------------
-------------------------------
>AtraCSP1
------------------------------------------------------------
------------------------------------------------------------
------------------------------------------------------------
---------------------------GKIEN-I---NIQEILENKRLLEAYVNCVLDKG
--KCTP----E-GKELK--EHL-QEAIE-TGCEKCTEAQEKGAYTTIEYLIKNEPEVWRK
LTDRFDPEGKYRKKY-----------------E-----DRARAKGIVIP-E---------
------------------------------------------------------------
-------------------------------
>HarmCSP gi|14091480|gb|AAK53762.1|AF368375_1 chemosensory protein [Helicoverpa armigera]
------M----------------------------K-------------V-LLV--LCL-
-----------------------------------------------------------F
A--AAAL---------------------A--D------------DK--------------
-------------------------YTDKYDN-I---NLDEILENKRLLLAYVNCVMERG
--KCSP----E-GKELK--EHL-QDAIE-TGCSKCTEAQEKGAYKVIEHLIKNELDIWRE
LAAKYDPKGDWRKKY-----------------E-----DRARANGIQIP-E---------
------------------------------------------------------------
-------------------------------
>HvirCSP3 gi|21898558|gb|AAM77042.1| chemosensory protein 3 [Heliothis virescens]
------------------------------------------------------------
------------------------------------------------------------
------------------------------------------------------------
--------------------------TDKYVN-I---NLDEILENKRLLLAYVNCVMERG
--KCSP----E-GKELK--EHL-QDAIE-TGCSKCTEAQEKGAYKVIEHLIKNELDIWRE
LTAKYDPKGDWR-KY-----------------E-----DRARANGIQIP-E---------
------------------------------------------------------------
-------------------------------
>MbraCSPA6 gi|7960304|gb|AAF71289.1|AF255918_1 chemosensory protein [Mamestra brassicae]
------M----------------------------K-------------F-VLL--LCV-
-----------------------------------------------------------M
V--AAVV---------------------A--E------------DK--------------
-------------------------YTDKYDN-I---NLDEILANKRLLVAYVNCVMERG
--KCSP----E-GKELK--EHL-QDAIE-NGCKKCTENQEKGAYRVIEHLIKNEIEIWRE
LTAKYDPTGNWRKKY-----------------E-----DRAKAAGIVIPEE---------
------------------------------------------------------------
-------------------------------
>MsexSAP2 gi|6560673|gb|AAF16714.1|AF117592_1 sensory appendage protein 2 [Manduca sexta]
------M----------------------------K-------------Y-LLV--LCC-
-----------------------------------------------------------V
V--AAVV---------------------C--D------------DK--------------
-------------------------YTDKYDN-V---NVDEILANERLLKGYVDCVLERG
--KCTP----E-GKELK--EHL-RDAIE-TGCKKCTKPQEEGATKVIDFLIKNKLEVWRE
LVAKFDPEGKWRKKY-----------------E-----DRARANGIVIP-E---------
------------------------------------------------------------
-------------------------------
>AipsCSP gi|31747328|gb|AAP57460.1| chemosensory protein [Agrotis ipsilon] partial
------------------------------------------------------------
------------------------------------------------------------
------------------------------------------------------------
----------------------------KYDN-I---DLDEILSNRRLLLSYFNCVMGKG
--KCTA----E-GKELK--DNL-EDAIK-TGCAKCTENQEKGSYRVIEHLIKNELDLWRE
LCAKFDPTGEWRQKY-----------------E-----DRARANGIEIPKD---------
------------------------------------------------------------
-------------------------------
>BmorCSP8 BGIBMGA004066 Bmb018111 DQ855509 
------M----------------------------N-------------S-LIA--FCLF
A--VL------------------------------------------------------A
V--ALAR---------------------P--D------------DK--------------
-------------------------YTDRYDN-V---NLDEVLSNSRLLQPYIKCILDKD
--RCAP----D-AKELK--EHI-REALE-TECAKCTEAQKKGTRRVIGHLINNESKSWNE
LTAKYDPENKFTAKY-----------------E-----KELREIKA--------------
------------------------------------------------------------
-------------------------------
>HvirCSP1 gi|21898556|gb|AAM77041.1| chemosensory protein 1 [Heliothis virescens]
------M-----------------------------------------------------
------------------------------------------------------------
---ALAR---------------------P-DG------------AA--------------
-------------------------YTDKYDN-V---DLDEILSNRRLLVPYVKCILDQG
--KCAP----D-AKELK--EHI-IEALE-NECGKCTEAQKKGTRRVIGHLINNEADYWNE
LTAKFDPEKKYVQKY-----------------E-----KELKEVKA--------------
------------------------------------------------------------
-------------------------------
>MbraCSPB2 gi|6631019|gb|AAF19653.1|AF211183_1 chemosensory protein [Mamestra brassicae]
------------------------------------------------------------
------------------------------------------------------------
------------------------------EE------------AH--------------
-------------------------YTDRYDS-V---DLDEILGNRRLLVPYVKCILDQG
--KCAP----D-GKELK--EHI-KEALE-NECGKCTDAQKKGTRRVIAHLINHEEDFWNE
LTAKFDPERKFTAKY-----------------E-----KELKDIKE--------------
------------------------------------------------------------
-------------------------------
>MbraCSPB3 gi|26007526|gb|AAF71290.2|AF255919_1 chemosensory protein [Mamestra brassicae]
------M----------------------------K-------------S-CIV--LCVL
S--VA------------------------------------------------------V
M--ALAR---------------------P-EE------------AH--------------
-------------------------YTDRYDS-V---DLDEILGNRRLMVPYIKCILDQG
--KCAP----D-AKELK--EHI-REALE-NECGKCTETQKNGTRRVIGHLINHEDAYWKE
LTAKYDPQSKFTAKY-----------------E-----KELKEIKH--------------
------------------------------------------------------------
-------------------------------
>MsexSAP3 gi|6560659|gb|AAF16707.1|AF117585_1 sensory appendage protein 3 [Manduca sexta]
------M----------------------------K-------------T-FVA--LCLL
S--VV------------------------------------------------------A
V--TLAR---------------------P---------------DH--------------
-------------------------YTDRYDN-V---NLDEILDNHRVLVPYIKCILDQG
--KCAP----D-AKELK--EHI-REALE-TECSKCTNAQKNGTRRVIQHLINHEPEYWQE
LGDKYDPERKYTVKY-----------------E-----KELREIKA--------------
------------------------------------------------------------
-------------------------------
>BmorCSP9 BGIBMGA004065 Bmb018112 DQ855511 
------M----------------------------K-------------T-VIV--CLL-
A--LT------------------------------------------------------A
V--ALAR---------------------P---------------EQ--------------
-------------------------YTDKYDT-V---DLDQLISNRRLLIPYVHCILEKG
--QCTA----E-GKELK--SHI-KEALE-TNCAKCTKAQKGGTEKMIGHLINHEAEFWEE
LKAKYDPTNEFTKKY-----------------E-----TELKRVTA--------------
------------------------------------------------------------
-------------------------------
>PxylCSP3
------M----------------------------N-------------S-LVL--VCL-
A--LV------------------------------------------------------A
V--AAAR---------------------P--Q------------AT--------------
-------------------------YTSKYDG-V---NVDEILANDRLMMPYIKCALDHG
--RCSP----E-AKELK--SHI-KEALE-NNCAKCTDKQKPAVRKVIAHLINHKPAEWRQ
LSDKYDPAGKYTAQY-----------------E-----DQLRAVKA--------------
------------------------------------------------------------
-------------------------------
>BmorCSP16_N BGIBMGA001840 Bmb037911 
------------------------------------------------------------
------------------------------------------------------------
------------------------------------------------------------
------------------------------------------------------------
-------------------AHI-TDALQ-TGCTKCTGAQRKGIRRVIKHLIDSEPGYWDR
LVDMYDPKRVYTGKY-----------------E-----KELRTIKA--------------
------------------------------------------------------------
-------------------------------
>BmorCSP6 BGIBMGA004046 Bmb018109 DQ855507 
------M----------------------------K-------------C-LTI--AAL-
---LF------------------------------------------------------V
A--GLSI---------------------A---------------EK--------------
-------------------------YTDKYDN-I---DVDEILENRKLLVPYIKCVLDEG
--RCTP----D-GKELK--AHI-KDGMQ-TACAKCTDKQKVSARKIVKHIKQHEADYWEQ
MKAKYDPKDEFKEIY-----------------E-----GFLAGQN---------------
------------------------------------------------------------
-------------------------------
>PhumCSP3 PHUM011262-PA 
------M----------------------------K-------------Y-FVA--IVF-
A--AL------------------------------------------------------A
I--AFVS---------------------A--E--------GGTPTK--------------
-------------------------FTTKFDD-V---NLDEILKSDRLLQNYFDCLMDTK
--PCTP----G-GTELK--NAL-PVALR-EECAGCSEKQKAGAETVIRFLATNKPDLWKA
LQDKYDPDRVYRKKH-----------------A-----EFAAQKGITV------------
------------------------------------------------------------
-------------------------------
>PhumCSP4 PHUM011263-PA
------M----------------------------K-------------Y-IVA--IVF-
A--AL------------------------------------------------------A
I--AFVS---------------------A--EETKASVSSAGSPTK--------------
-------------------------FTTKFDD-V---NLDEILKSERLLKNYFDCLMDTK
--PCTP----D-GTELK--KSL-PVALK-EECAGCSEKQRVGAETVIHYISNNKPELWKA
LEDKYDPEQVYRTKH-----------------A-----DFAAKKGIKV------------
------------------------------------------------------------
-------------------------------
>SinvCSP3
------M----------------------------K-------------L-TVF--CLL-
A--VI------------------------------------------------------S
V--VYVY---------------------A--E------------EK--------------
-------------------------YTSKYDN-I---DIDQILQNDRLLKRYVDCFLEKP
NVRCPA----E-ALEAK--AHI-QEALD-DECAKCSDHQKEMSKKVIRHLITNKRDMWNE
LKAKYDPDGKYAKKY-----------------E-----DEAKKEGVEI------------
------------------------------------------------------------
-------------------------------
>PbarCSP3
------M----------------------------K-------------L-AVF--CLV-
V--VV------------------------------------------------------T
T--VLCA---------------------P--Q------------EQ--------------
-------------------------YTNRFDN-I---NVDEILHNDRLLKRYVDCLLDKP
NVRCPP----E-AVELK--KYI-HEALE-TECAKCSDHQKQLVRKVIKFLVTNKRDMWNE
LKAKYDPDGEFTKKY-----------------E-----NMAKEEGVQI------------
------------------------------------------------------------
-------------------------------
>HsalCSP3
------M----------------------------K-------------F-ALV--CLL-
A--LV------------------------------------------------------A
V--VYVS---------------------A--K-----------PQG--------------
-------------------------YTTKYDN-I---DVEQILHNDRLLQRYVDCMLDKV
GVRCPP----E-AIELK--KVL-SDALD-TECNKCNDRQKEVAKKAIRFLIDNKPDIWKE
LKAKYDPEGKYVKKY-----------------E-----KLAEEEKIKF------------
------------------------------------------------------------
-------------------------------
>LhumCSP3
------M----------------------------K-------------L-ALV--CLL-
A--IA------------------------------------------------------T
I--VYVS---------------------A--R-----------PDG--------------
-------------------------YTNRYDN-I---DVDQILNNDRLLKRYTDCLLEKA
NARCPP----E-AIELK--KVL-NEALE-TECAKCSEHQRQIVRKVIRFLVENKRDLWNE
LKAKYDPEGKYVNKY-----------------E-----DMATREGVQL------------
------------------------------------------------------------
-------------------------------
>AcepCSP3
------M----------------------------K-------------L-AVF--CLL-
A--II------------------------------------------------------S
V--VYA--------------------------------------EE--------------
-------------------------YTNKFDN-I---NIDEIIQNERLLKRYIDCLLDKP
DVRCPP----E-AIELK--KHI-NEALE-NDCAKCTKKQTEMITKVIKHLVINKRDWWNL
LKAKYDPEEKFSKKY-----------------E-----EIAKN-----------------
------------------------------------------------------------
-------------------------------
>AechCSP3
------M--------------------YVYYIAAMK-------------L-AVF--CLL-
A--II------------------------------------------------------S
V--VYAE------------------------E------------TT--------------
-------------------------YTDKFDN-I---DIDQIIRNERLLKRYVDCMLDKP
DIRCPP----E-AIELR--KNI-DEALE-NDCAKCTNKQKEITEKVINHLVRNKKDWWDL
LKVKYDPEEKFSKKY-----------------E-----EAAKNEN---------------
------------------------------------------------------------
-------------------------------
>CfloCSP3
------M-------------------VIDAYLEAMK-------------L-ALV--CLF-
A--IS------------------------------------------------------T
V--VCVY---------------------GRPE------------EH--------------
-------------------------YTTKFDN-I---DVDQILSNDRLLKRYVDCLLERP
NVKCPS----E-ALELK--KVL-SEAMA-THCAKCSDRQKEIAKKALDFLIINKKDMWND
LKSKYDPEEKYAKQY-----------------E-----EDALKKEN--------------
------------------------------------------------------------
-------------------------------
>TcasCSP9 GLEAN_08677 DQ855502 
------M----------------------------T-------------A-IVF--LLA-
L--AC------------------------------------------------------L
K--TYVS---------------------S---------------QE--------------
-------------------------YLVP-QN-I---DVDEILKNDRLTRNYLDCVLGKG
--KCTP----E-GEELK--KDI-PEALQ-NGCAKCNEKHKEGVRKVIHHLIENKPNWWQE
LESKFDPQGEYKKKY-----------------D-----ELLKKEGLAN------------
------------------------------------------------------------
-------------------------------
>TcasCSP14 GLEAN_08678 DQ855500 
------M----------------------------F-------------A-TSA--LFA-
F--IC------------------------------------------------------I
Q--GLVS---------------------A---------------EE--------------
-------------------------YLVP-QN-I---DLDEILKNDRLTRNYIDCILGKG
--KCTP----E-GEELK--RDI-PEALQ-NECAKCNEKHKEGVRKVLHHLIKNKPNWWQE
LEAKFDPKGEYKQKY-----------------N-----KLLEKEGLQA------------
------------------------------------------------------------
-------------------------------
>TcasCSP17 GLEAN_08676 DQ855503 
------M----------------------------F-------------K-VLF--VVF-
---AC------------------------------------------------------V
Q--AYVY---------------------A---------------EE--------------
-------------------------YTVP-QN-I---DIDEILKNDRLTKNYLDCILEKG
--KCTP----E-GEELK--KDI-PDALQ-NECAKCNEKHKEGVRKVIRHLIKNKPSWWQE
LQEKYDPKGEYKSRY-----------------N-----HFLEEEGLN-------------
------------------------------------------------------------
-------------------------------
>TcasCSP13 GLEAN_08679 DQ855499 
------M----------------------------F-------------L-AIV--LVV-
C--AC-------------------------------------------------------
---TNVL---------------------S---------------EE--------------
-------------------------YTNQYND-----ELDAALKSERLMKSYFECLLGTG
--KCTP----S-GEELK--KDI-PDALK-NECAKCNDKHKEGIRKVIHYLVKQKPEWWEQ
LQKKFDPQGIYKKRY-----------------Q-----NYLDKEGLKA------------
------------------------------------------------------------
-------------------------------
>TcasCSP18 GLEAN_08674 DQ855504 
------M----------------------------L-------------F-TVF--LVL-
T--CA-------------------------------------------------------
---HVVF---------------------L---------------EE--------------
-------------------------YVIP-DN-I---DIDDILSNERLLKNYVNCLLDKG
--RCTP----E-GKKLK--STI-PEALS-TDCAKCNEKVKANVRKVLHHLIDNKPDMWKQ
LEAKYDPSGEYRSKY-----------------K-----DELEKNGIHV------------
------------------------------------------------------------
-------------------------------
>TcasCSP4 GLEAN_14531 DQ855490 
------M----------------------------Y-------------S-YLI--PLY-
L--FL------------------------------------------------------F
V--HYGW---------------------S--E---------DTTHK--------------
-------------------------YTTKYDN-I---DLENVVKNERLLKSYVDCLLEKG
--RCSP----D-GLELK--KNM-PDAIE-TDCSKCSEKQKEGSDFIMRYLIDNKPDYWKA
LEAKYDPDGTYKKRY-----------------F-----ESQKDEVSKVEA----------
------------------------------------------------------------
-------------------------------
>SinvCSP1
------M----------------------------R-------------H-LVV--TLI-
T--VY------------------------------------------------------I
LSFSCVF---------------------A--Q----------E-GT--------------
-------------------------YTTKFDN-V---DVDAIISNDRLLNGYVGCLLDRN
--PCTP----D-AAELK--KNL-PDALE-HDCAGCSETQKNAADKISHHLIDNKPDDWKL
LEDKYDPTGTYRRRY-----------------L-----ESRSKEGGSV---D--------
------------------------------------------------------------
-------------------------------
>AcepCSP1
------M----------------------------R-------------Y-L----IFI-
T--VC------------------------------------------------------V
LSSSSVL---------------------T--E------------EM--------------
-------------------------YTTKFDN-V---DVDAILSNDRLLNGYVGCLLDKN
--PCTP----D-AAELK--KNL-PDALE-HDCAGCSEAQKNMADKISHHLIDNKPDDWKL
LEDKYDPTGAYRRRY-----------------L-----ENKSGDGGRL---D--------
------------------------------------------------------------
-------------------------------
>AechCSP1
------M----------------------------R-------------Y-LVV--VFI-
T--VC------------------------------------------------------V
LSSSSVF---------------------A--E------------EM--------------
-------------------------YTTKFDN-V---DVDAILSNDRLLNGYVGCLLDKN
--PCTP----D-ASELK--KNL-PDALE-HDCAGCSEAQKNMADKLSHHLIDNKPDDWKL
LEDKYDPTGAYRRRY-----------------L-----ENKSGDGGRL---D--------
------------------------------------------------------------
-------------------------------
>PbarCSP1
------M----------------------------R-------------Y-LVV--VLI-
T--VC------------------------------------------------------T
FSSTSVF---------------------A--E------------EQ--------------
-------------------------YTTKFDN-V---DVDAIINNERLLNGYVGCLLDRN
--PCTP----D-AAELK--KNL-PDALE-HDCAGCSEAQKNAADKISHHLIDNKPDDWKL
LEDKYDPTGAYRRRY-----------------L-----ENKSKDEGRF---D--------
------------------------------------------------------------
-------------------------------
>LhumCSP1
------M----------------------------R-------------H-LIV--ALL-
T--VC------------------------------------------------------A
LSSTAVF---------------------A--E----------E-AP--------------
-------------------------YTTKFDN-V---DVDSIINNERLLNGYVGCLLDRN
--PCTP----D-AAELK--KNL-PDALE-HDCAGCSEAQKNAADKISHHLIDNKPDDWKL
LEDKYDPTGAYRRRY-----------------L-----ENKSREGGRF---D--------
------------------------------------------------------------
-------------------------------
>CfloCSP1
------M----------------------------K-------------H-LVV--ALI-
T----------------------------------------------------------T
LSFSVVL---------------------A--E----------E-VQ--------------
-------------------------YTTKYDN-I---DVDAVINSERLLNGYVGCLLDRT
--PCTP----D-AAELK--KNL-PDALE-HDCAGCSEMQKNAADKISHHLIDNKPDDWRL
LEDKYDPTGAYRRRY-----------------L-----ENKSQEGGRL---D--------
------------------------------------------------------------
-------------------------------
>HsalCSP1
------M----------------------------G-------------Y-LAV--ALL-
T--VC------------------------------------------------------V
LSSPVVL---------------------A--D----------NKGQ--------------
-------------------------YTTKFDN-V---DVDAIISSERLLNGYVGCLLERN
--PCTP----D-AAELK--KNL-PDALE-HDCAGCSEAQKNAADKISHHLIDHKPEDWRL
LEEKYDPTGAYRRRY-----------------L-----ENKSKEGGRF---D--------
------------------------------------------------------------
-------------------------------
>AmelCSP4
------M----------------------------K-------------T-ILI--ALVP
V--CF------------------------------------------------------L
L--GEVF---------------------S--E------------DK--------------
-------------------------YTTKYDN-V---DIDVVLNTERLLNAYVNCLLDQG
--PCTP----D-AAELK--RNL-PDALE-NECSPCSEKQKKIADKVVQFLIDNKPEIWVL
LEAKYDPTGAYKQHY-----------------L-----QNRVKEESY-------------
------------------------------------------------------------
-------------------------------
>ApisCSP6 ACYPI009116 lcl|hmm218033 XP_001948322 
------M----------------------------N-------------K-LLL--AVAF
FIATT------------------------------------------------------M
T--MVQA---------------------A--P------------AK--------------
-------------------------YTTKYDN-V---NIDDILNNDRLVASYFKCLMETG
--KCTP----E-GEEIK--RWL-PEAVE-NKCEDCSEKQKIGSEKIIKFLFEKKNDMWKQ
LEEKYDPKGLYRQRY-----------------S-----EDAKKLNIDV------------
------------------------------------------------------------
-------------------------------
>BmorCSP4 BGIBMGA004047 Bmb005346 DQ855518 
------M----------------------------F-------------M-LFI--ISF-
I--IV------------------------------------------------------P
VLKCCGT---------------------E--T------------ST--------------
-------------------------YTTQYDE-V---DIKEIMGNERLLVAYIGCLLDKN
--PCTP----E-GKELK--RNI-PDALQ-SDCSKCSDKQRENADAWIEFMIDNRPEDWTK
LEERYNPDGSYRTKY-----------------L-----EGKHNATSNVDESK--------
------------------------------------------------------------
-------------------------------
>TcasCSP5 GLEAN_14532 DQ855491 
------M----------------------------K-------------T-FVI--LFF-
G--VF------------------------------------------------------F
I--IFSDFVNGKTLHRST----------R--D------------DK--------------
-------------------------YTTRYDN-V---DVDRILHSKRLLLNYINCLLEKG
--PCSP----E-GRELK--KIL-PDALV-TNCSKCSEVQKKQAGKILTFVLLNYRNEWNQ
LVAKYDPDGIYRKQY-----------------EIDDDYDYSELDSAKK------------
------------------------------------------------------------
-------------------------------
>TcasCSP2 GLEAN_03085 DQ855489 
------M----------------------------K-------------I-IIL--AVL-
I--AT------------------------------------------------------A
V--AATY-------------------------------------DV--------------
-------------------------YPTKYDN-V---DIDAILHNKRLFDNYLQCLLKKG
--KCNE----E-AAILR--DVI-PDALI-TGCRKCNDHQKVSVEKVIRFLIKERNSDWQQ
LISVYDPKGEYQTQY-----------------A-----HYLEKI----------------
------------------------------------------------------------
-------------------------------
>PhumCSP2_N PHUM011261-PA 
------------------------------------------------------------
------------------------------------------------------------
--------------------------------------------EK--------------
-------------------------YTTRWDN-I---DVDEILSSERLLGNYKKCLMDQG
--PCTP----D-GKELK--KNL-PDALK-NDCSKCSEKQKINMHKVIDFFKDNKTEWWAE
LQKKYDPEGIYLKNHIANNRHGDKNDDKRDDDKKKEERDEMEKNDNKE------------
-------------------NSR--------------------------------------
-------------------------------
>AgamCSP4 AGAP008055 EAA12702 
------M----------------------------E-------------R-FLL--LLL-
F--VA------------------------------------------------------I
V--LGET---------------------A--N------------ET--------------
-------------------------YVTKYDN-I---DLEEIFSSKRLMDNYMNCLKNVG
--PCTP----D-GRELK--DNL-PDALM-SDCVKCSEKQRIGSDKVIKFIVANRPDDFAI
LEQLYDPTGEYRRKYM----------------QSDALAEHVKQEDRDLSSSGDGDADTET
EAHATEHNSQDHDHREGQSDAE--------------------------------------
-------------------------------
>BmorCSP7 BGIBMGA004067 Bmb018110 DQ855508 
------M----------------------------K-------------S-VIL--ICFL
G--VA------------------------------------------------------T
V--VIAR-----------------------------------------------------
-------------------------PKTPFDN-I---NIEEIFENRRLLLGYINCILERG
--NCTR----A-GKDLK--SSL-KNVLE-ENCDKCSEDQRKSIIKVINYLVSSEPESWNQ
LKSKYDPEGKYLIKY-----------------E-----AKMESN----------------
------------------------------------------------------------
-------------------------------
>BmorCSP2 Bmb030868 DQ855519 
------M----------------------------K-------------L-LLV--FLG-
L--FL------------------------------------------------------A
V--L------------------------A--Q------------DK--------------
-------------------------YEPIDDS-F---DASEVLSNERLLKSYTKCLLNQG
--PCTA----E-LKKIK--DKI-PEALE-THCAKCTDKQKQMAKQLAQGIKKTHPELWDE
FITFYDPQGKYQTSF-----------------K-----DFLES-----------------
------------------------------------------------------------
-------------------------------
>BmorCSP3 BGIBMGA004042 Bmb040763 DQ855512 
------M----------------------------K-------------S-LIV--LSC-
L--LA------------------------------------------------------A
C--LAA------------------------------------------------------
-------------------------DLSKYEN-F---DVEPIVTSDRLLKAYINCFLDKG
--RCTP----E-ASDFK--KAL-PDTIA-TNCGKCTEKQKANVRKVIKVIQQKHSTEWEK
LVKKHDPSGKHRADF-----------------D-----KFLLGS----------------
------------------------------------------------------------
-------------------------------
>CfumCSP4 gi|56713962|gb|AAW23971.1| chemosensory protein 4 [Choristoneura fumiferana] AY701858
------M----------------------------R-------------S-CIV--FAC-
L--LV------------------------------------------------------S
V--FAA--------------------------------------EK--------------
-------------------------YNSKYDN-F---DVETLISNDRLLKSYVNCFLDKG
--RCTP----E-GTDFK--KTL-PDAVE-TTCAKCTDKQKTNIKKVIKAIQTRHPRQWDE
LVKKNDPTGKHIVNF-----------------N-----KFIES-----------------
------------------------------------------------------------
-------------------------------
>BmorCSP15 BGIBMGA004044 Bmb037504 DQ855517 
------M----------------------------K-------------L-TSF--LLV-
G--MA------------------------------------------------------M
V---------------------------S--A------------EF--------------
-------------------------YSSRYDD-F---DVKPLVENDRILQSYTNCFLDKG
--PCTP----D-AKEFK--KVI-PEALE-TTCGKCSPKQKQLIKTVIKAVIERHPEAWEE
LVNKYDKDRKFRPSF-----------------D-----KFINEDD---------------
------------------------------------------------------------
-------------------------------
>BmorCSP11 BGIBMGA004040 Bmb028718 DQ855514 
------M----------------------------K-------------T-ILI--LCA-
---LV------------------------------------------------------S
V--VVCR---------------------P--E------------EY--------------
-------------------------YSSQYDN-F---DVEQLVGNLRLLKNYAKCFLDQG
--PCTA----E-GTEFK--KRI-PEALR-TKCAKCNPKQRHLIRTVVKAFQTKLPDLWEE
LAIKEDPKGQYKHEF-----------------T-----AFINAMD---------------
------------------------------------------------------------
-------------------------------
>PxylCSP4
------M----------------------------Q-------------T-VTL--LCL-
---LA------------------------------------------------------A
V--AAAAAA-------------------P--A------------DT--------------
-------------------------YDAKYDS-F---NAHELVQNQRLLKSYGKCFLSKG
--PCTA----E-GSDFK--RVI-PEALK-TTCGKCTRKQRELVRVVVKGFQEQLPQVWTE
IVSKEDPKGEYKDSF-----------------A-----KFLEGSD---------------
------------------------------------------------------------
-------------------------------
>PhumCSP6 PHUM011265-PA 
------M----------------------------K-------------S-FTT--LVF-
L--IT------------------------------------------------------M
I--IVAL----------------A----L--P------------QK--------------
-------------------------YSTKYDN-I---DIDSILKNDRLLESHVNCLLDKG
--PCTK----E-GQDFK--DYL-PEAID-TSCEKCTVAQKRIVKKAAKYLMEKKKPAWEQ
IRNKYDPMNEHTKDF-----------------N-----KFMEEP----------------
--------------------IE--------------------------------------
-------------------------------
>BmorCSP13 BGIBMGA004035 Bmb030714 
------M----------------------------K-------------F-VLA--LIA-
---LA------------------------------------------------------V
V--VAAR---------------------P--N----------DDLF--------------
-------------------------YDKKYDN-F---NVDEIIDNPRLLKAYTFCFNDKG
--KCTA----E-GNDFK--KWI-PESLQ-TSCGKCSEKQKYLVAKFVHAIKDKMPDEFDI
LRKLHDPKGEYTENL-----------------D-----KFLETYGH--------------
------------------------------------------------------------
-------------------------------
>SinvCSP6
------M----------------------------S-------------L-TFV--LLF-
S----------------------------------------------------------L
A--FSGL--V-------------S----G--I------------EY--------------
-------------------------FS---DN-I---DVDAIINSDRLLNQYVNCILDKG
--PCTA----D-GRSLK--HFL-PDAIA-TTCEKCSEKQKQTARKIIKYLKEHKPNIWAE
FLERYDPDEEHVAFY-----------------K-----EFLAQGGA--------------
------------------------------------------------------------
-------------------------------
>AcepCSP6
------M----------------------------R-------------F-TFV--LLC-
S----------------------------------------------------------I
V--FSGL--V-------------S----G--K------------EY--------------
-------------------------YSDTYDN-I---DVDAIINSDRLLNQYVNCFLDKG
--SCTA----D-GRSFK--NIL-PDMIL-TSCEKCTEKQKYTARKIINYMKEHKPNIWAE
FVEMYDPDKELCNSI-----------------K-----K---------------------
------------------------------------------------------------
-------------------------------
>AechCSP6
------M----------------------------R-------------F-TFV--LLC-
S----------------------------------------------------------I
M--FSGL--V-------------S----G--K------------EY--------------
-------------------------YSDTYDN-I---DVDAIINSDRLLNQYVNCFLDKG
--SCTA----D-GRSFK--NIL-PDMIL-TSCEKCTEKQKYTARKIINYLKEHKPNIWTE
FLEMYDPDKERMASL-----------------E-----QFLVEDQMK-------------
------------------------------------------------------------
-------------------------------
>PbarCSP6
------M----------------------------R-------------L-VFV--VFG-
-----------------------------------------------------------L
V--FSGF--V-------------S----G--I------------EY--------------
-------------------------YSDAFDK-I---DVDAIINSNRLLNQYIDCLFDKG
--PCTV----D-GRSLK--LIL-PDALA-TKCERCTEKQQYMARKISNYLREHKPDTWTA
FLERFDPDKIYIASF-----------------K-----QFLEQTKP--------------
------------------------------------------------------------
-------------------------------
>CfloCSP6
------M----------------------------K-------------L-AFL--LLLS
S----------------------------------------------------------F
V--FFGL--V-------------S----G--T------------EN--------------
-------------------------YTDIYDN-V---DIDAVLNSDRLLNQYLDCILEKG
--SCTA----D-ARSLK--RIL-PEAVA-TICEKCNLKQRQGARKIGNHLKKYKPELWTR
FLEKYDPNKEYVANF-----------------E-----QFLAQVE---------------
------------------------------------------------------------
-------------------------------
>LhumCSP6
------M----------------------------R-------------L-TLV--LLL-
S----------------------------------------------------------F
L--ASGL--A-------------T----G--M------------ES--------------
-------------------------YPDTYEN-V---NLDVILNNERLFNQYMDCVLDKA
--PCTA----D-GHYLK--RIL-PEAVA-TTCEKCNVKQRQMARKIGNYLKNSKPKTWAA
FLEKYDPNKKYIATF-----------------E-----QFLVQI----------------
---------------------E--------------------------------------
-------------------------------
>HsalCSP6
------M----------------------------K-------------L-ALV--LFS-
-----------------------------------------------------------F
V--FCNP--V-------------T----G--I------------EY--------------
-------------------------YTATYDN-I---DVDAILNNERLFTQYMGCLLENG
--PCTA----D-GRTLR--RIL-PEAIT-TRCEKCNPRQKQIAKKISNHLKEKKPDIWIM
LIEKIDPQEEDIAAF-----------------E-----EFLAQK----------------
---------------EEEYLLR--------------------------------------
-------------------------------
>BmorCSP17 BGIBMGA004043 Bmb030869_INC DQ855520 
------M----------------------------K-------------S-SLFCVLVLT
V----------------------------------------------------------V
V--SSSR-------------------------------------QQ--------------
-------------------------SYPRNDN-I---NINAILQNDRILLGYFKCVMDRG
--PCTK----D-GKTFK--RAL-PEALP-TACARCSNKQKAAFRTLLLAIRARSEPSFLE
LLDKYDPSRSNRELL-----------------Y-----TFLATGL---------------
------------------------------------------------------------
-------------------------------
>CfumCSP2 gi|40287946|gb|AAR84078.1| chemosensory protein 2 [Choristoneura fumiferana]
------M----------------------------K-------------S-ILY--LVLT
V----------------------------------------------------------V
V--TCSA---------------------Q--Q------------QY--------------
-------------------------YNNRYDN-L---NADSIVQNERVLLAYYKCVMDKG
--PCTK----D-GKNFK--RVL-PETLS-TACARCSPKQKGLVRTLLLGIRVKSEPRFNE
LLDKYDPDRSNRDDL-----------------Y-----KFLVTGN---------------
------------------------------------------------------------
-------------------------------
>DmelCSP3 dmela10 DmelOS-D CG6642 FBgn0011293 AAF49381
------M----------------GQPGFRRAIGHVS-------------L-VVA--LMC-
T--TC------------------------------------------------------F
Q--VEGL--PHPPATSPSPMMERM----V--E------------QA--------------
-------------------------YDDKFDN-V---DLDEILNQERLLINYIKCLEGTG
--PCTP----D-AKMLK--EIL-PDAIQ-TDCTKCTEKQRYGAEKVTRHLIDNRPTDWER
LEKIYDPEGTYRIKY-----------------Q-----EMKSKANEEP------------
------------------------------------------------------------
-------------------------------
>AgamCSP5 AGAP008058 CAG26927 CSP5 
------M----------------------------R-------------K-VWL--LAS-
V--VL------------------------------------------------------A
F--LDFV--KSQEV--------------A--R------------TL--------------
-------------------------YSTRYDN-L---DIDTILASNRLVTNYVDCLLSRK
--PCPP----E-GKDLK--RIL-PEALR-TKCARCSPIQKENALKIITRLYYDYPDQYRA
LRERWDPSGEYHRRF-----------------E-----EYLRGLQFNQ------------
----IGGSNGGSGVGNTVLSNL--------------------------------------
-------------------------------
>BmorCSP10 Bmb022146 DQ855515 
------M----------------------------R-------------A-VIF--LYT-
C--VF------------------------------------------------------V
V--VGQD--INAMM--------------S--M------------PK--------------
-------------------------YDERYDY-L---DVDDIFRNKRLVRNYVDCLINAQ
--RCTP----E-GKALK--RIL-PEALR-TKCIRCTERQKRTSVKVIRRLKNEYPEEWAK
LASRWDPTGDFTRYF-----------------E-----DYLAKEHFNT------------
----IPG------------SGL--------------------------------------
-------------------------------
>ApisCSP4 ACYPI000097 lcl|hmm410763 NP_001119652 
------M----------------------------D-------------S-RIA--VVC-
V--VL------------------------------------------------------A
V----FA--VDQTVGAPQKDAVAA----S--G------------TA--------------
-------------------------YTTKYDH-I---DIDQVLASKRLVNSYVQCLLDKK
--PCTP----E-GAELR--KIL-PDALK-TQCAKCNATQKNAALKVVDRLQRDYDKEWKQ
LLDKWDPKREQFQKF-----------------Q-----QFLAEEKKKG------------
----V--------------VKF--------------------------------------
-------------------------------
>MvicOS-D2 gi|66840185|emb|CAG25435.1| OS-D-like protein, OS-D2 [Megoura viciae] AJ634642
------M----------------------------D-------------S-RIA--LVC-
V--VL------------------------------------------------------A
V----FA--VDQTVGAPQKD--AA----S--G------------PV--------------
-------------------------YTTKYDN-I---DIDQILASKRLVNNYVQCLLDKK
--PCTP----E-GAELR--KIL-PDALK-TQCSKCNPGQKNAALKVVDRLQKDYDKEWKL
LLDKWDPKREQFQKF-----------------Q-----QFLVEEKKKG------------
----V--------------VKF--------------------------------------
-------------------------------
>BmorCSP18 BGIBMGA004070 Bmb040762 
------M----------------------------N-------------N-LLI--AIL-
A--LT------------------------------------------------------L
P----------------------F----S--I------------WC--------------
-------------------------YDEKYDK-I---DVDKILSDDKLFTDYINCMLDKG
--PCEV----EYSSEFK--ELL-PEVIA-TSCAKCTPIQKTGLRKTVKALSVKRPDDFSQ
FRAKYDPKGEYEKQF-----------------A-----AFVVATD---------------
------------------------------------------------------------
-------------------------------
>BmorCSP22_N  (JK did not find from genbank)
------M----------------------------N-------------N-LLI--AIL-
A--LT------------------------------------------------------L
P----------------------F----S--I------------WC--------------
-------------------------YDEKYDK-I---DVDKILSDDKLFTDYINCMLDKG
--PCEV----EYSSEFK-------------------------------------------
------------------------------------------------------------
------------------------------------------------------------
-------------------------------
>BmorCSP5_N BGIBMGA007272 Bmb007542 
------M----------------------------K-------------F-LVT--AVL-
L----------------------------------------------------------S
L--AIAI---------------------Q--A------------GS--------------
-------------------------YSDRYDN-I---NVAEILGNKRLLTAYIKCVLEEG
--KCTA----E-GKELK-------------------------------------------
------------------------------------------------------------
------------------------------------------------------------
-------------------------------
>PhumCSP5 PHUM011264-PA 
------M----------------------------K-------------T-TLI--FFF-
A--FI------------------------------------------------------A
C----AF--A-------------L----T--I------------SS--------------
-------------------------YSTRYEH-I---NLDDVLYNNRLLKNTYKCMIGTG
--RCTA----E-ANKLK--AYF-PDMLE-TKCSKCTPRQKKKIKKAVTFLMKHKPEMWEG
LLDKYDPKRELSKDM-----------------L-----TDPNFLGK--------------
---------------------I--------------------------------------
-------------------------------
>BmorCSP12 BGIBMGA004041 Bmb028717 DQ855513 
------M----------------------------K-------------G-FYV------
---LC------------------------------------------------------F
A--LFAA--V-------------Y----C--K------------ET--------------
-------------------------YSSENDD-L---DIEALVGNIDSLKAFIGCFLETS
--PCDA----V-SGDFK--KDI-PEAVA-EACGKCTPAQKHLFKRFLEVVKDKLPQEYEA
FKTKYDPQGKHFDAL-----------------L-----SAVANS----------------
------------------------------------------------------------
-------------------------------
>CfumCSPCSP1 gi|40287944|gb|AAR84077.1| chemosensory protein 1, partial [Choristoneura fumiferana]
------L----------------------------S------------------------
----C------------------------------------------------------Q
L--WWSW--A-------------V----G--Q------------GT--------------
-------------------------YTAENDD-L---DIDGIVKDPKKLQEWFGCFVDKS
--PCDN----V-QLSFK--ADM-PEAIR-EACAKCTTAQKGILKKFLVGLEEKAPADYEV
FKKKYDSENKYIEPL-----------------K-----KAIA------------------
------------------------------------------------------------
-------------------------------
>BmorCSP19 DQ855521 
------M----------------IENFYSKCTIS-K-------------S-VLF------
---LC------------------------------------------------------L
I--FLPY--A-------------L----N--Q------------KY--------------
-------------------------YDSRYDY-Y---DIDHLVQNPRLLKKYLDCFLGKG
--PCTP----I-GRLFK--QVM-PEVIT-TACAKCTPTQKRFARKTFNAFRRYFPETLME
LRRKFDPESKYYDAF-----------------E-----KVITNA----------------
------------------------------------------------------------
-------------------------------
>TcasCSP15 DQ855501 
------M----------------------------I-------------F-KIH--FLV-
F--GA------------------------------------------------------L
L--------------------------------------------T--------------
-------------------------YVSSVEY-LILREIDTILKNDQMTRNYLDCVLDKG
--KCTK----E-AEKLK--KGI-TETMK-NGCVKCEQKQKEDVHKVFQHLMIHRPNWWHE
LETKFNPHHEIKLQHLHQSKFNPHEEVKLQHLHQFPHHDFLEREGFIR------------
------------------------------------------------------------
-------------------------------
>ApisCSP5 ACYPI000093 lcl|hmm429203 NP_001119649 
------M----------------------------N-------------C-K------V-
L--IA------------------------------------------------------L
C--CVAV--YAAQANPAGVATATA----A--D------DEIKDFPA--------------
-------------------------YMKRFEK-L---NVEQVLNNDRVLASHLKCFLNEG
--PCVQ----Q-SRDLK--RVI-PVIAN-NSCNGCTEKQKTTIKKTLNFLRTKKPDEWAR
LVKIYDPTGTKLNKF-----------------L-----DA--------------------
------------------------------------------------------------
-------------------------------
>ApisCSP10 ACYPI002311 lcl|hmm190614 XP_001947629 
------M----------------------------V-------------S-KPFVFVFV-
L--MS------------------------------------------------------V
V--GVSFSVTEENDGTKVV---------D--KEEDHHQNIQEELKK--------------
-------------------------FLSTLEK-I---DIDQILNNHRLMSNNVKCFLNEG
--PCTA----Q-LREMK--KML-PALVK-DSCASCTKEQKNIIKKSMEAIQARRPNEYKQ
VSKFFDPEGKYQKKFL----------------------ENLNTD----------------
------------------------------------------------------------
-------------------------------
>NgirCSP3
------M----------------------------D-------------K-RMCWLALC-
W--LL------------------------------------------------------G
C--RDNKRDTKIHAGGVNSLTGSV----T--DLTNSHGYPWPKPNT--------------
-------------------------YITRWDK-V---NLDEILDSKRLLQHYFNCLISKG
--PCPP----D-GLELK--RNL-PEALA-NACAKCSKSQIEGAVKVIRYLREFEPVKFEI
LANKYDPQGIYRKKY-----------------F-----EASPEEMNNS-----------L
NNDQQSIDNRRRRRRRRKRLAR--------------------------------------
-------------------------------
>DmelCSP4 dmelCG30172 FBgn0050172 NP_726402
------M----------------------------LLLNKN--------R-VISLVVNF-
-----------------------------------------------------------I
F--LIIL---------------------I--S----------------------------
-------------------------SSVQADE-R---NINKLLNNQVVVSRQIMCILGKS
--ECDQ----L-GLQLK--AAL-PEVIT-RKCRNCSPQQAQKAQKLTTFLQTRYPDVWAM
LLRKYDSA----------------------------------------------------
------------------------------------------------------------
-------------------------------
>AgamCSP7 AGAP008062 CAG26926 CSP4 
------M----------------------------L-------------S-AAVIVVMA-
-----------------------------------------------------------A
L--VIVG---------------------P--Q----------------------------
-------------------------PAAANDS-Q---NINRLLNNQVIVSRQIMCVLEKS
--PCDQ----L-GRQLK--AAL-PEVIQ-RNCRNCSPQQAQNAQKLTNFLQTRYPEVWAM
LIRKYGAV----------------------------------------------------
------------------------------------------------------------
-------------------------------
>TcasCSP8 GLEAN_14535 DQ855494 
------M----------------------------P-------------L-VKSLVVVV-
-----------------------------------------------------------L
L--IGVV-----------------------------------------------------
-------------------------YQ------V---QGQLGLAGNNYIEKQLLCALDKA
--PCDA----L-GNQIK--GAL-PEIIG-KNCERCDSRQVANARRIARYVQTKHPDVWNA
LVKKYSV-----------------------------------------------------
------------------------------------------------------------
-------------------------------
>DpulCSP1 JGI_V11_220496 dpul_DP_DGIL_SNO_00001205 DQ855479
------M----------------------------K-------------S-TVV--ILI-
V--LA------------------------------------------------------V
L--AAVA----------------S----A--Q------------QT--------------
-------------------------SWETLET-M---DVDNVLKNTKLVKRYLDCLLDRG
--RCEK----N-GKDWK--GML-PRILN-EGCSGCTPKQVEKSDQIVNFMKANHSEDWAA
IEAKYKTG----------------------------------------------------
------------------------------------------------------------
-------------------------------
>DpulCSP2 JGI_V11_267893 dpul_DP_DGIL_SNO_00035951 DQ855480 
------M----------------------------K-------------S-TVV--VLV-
V--LA------------------------------------------------------S
L--AATV----------------S----A--Q----------------------------
-------------------------ASMALEN-V---DVDNVLKNEKLVKRYIDCTLERG
--RCEQ----N-GRDLK--VMI-PRVLN-EGCSGCTPKQVENSNRIINFMKTNHPGDWAA
IETKYKTG----------------------------------------------------
------------------------------------------------------------
-------------------------------
>AmelCSP5
------M----------------------------K-------------I-KIL--LFF-
T--IL------------------------------------------------------A
L---INV----------------K----A--Q----------------------------
---------------------------------D---DISKFLKDRPYVQKQLHCILDRG
--HCDV----I-GKKIK--ELL-PEVLN-NHCNRCTSRQIGIANTLIPFMQQNYPYEWQL
ILRRYKIMKYY-------------------------------------------------
------------------------------------------------------------
-------------------------------
>AgamCSP8 AGAP001303 
------M----------------------------L-------------H-NLFLSLSL-
YVSVC-------------------------------------------------------
------------------------------------------------------------
-----------GDPSGSTCAAEATTARTQVSD-E---ALDKALSDKRYLMRQLKCALGEV
--ACDP----V-GKRLK--SLA-PFVLR-GACPQCTPAEMNQIKKTLAHLQRNFPSEWNK
LVQTY-AG----------------------------------------------------
------------------------------------------------------------
-------------------------------
>PhumCSP7 PHUM007699-PA 
------M----------------------------K-------------T-QIV--LVL-
F--LC------------------------------------------------------T
I--CFAI----------------EKKVEQ--T------------NVKSSAPPSPSAAAPS
AAPSPSSGAPTKKVEGKKSEGRGGFGRMEISD-S---QLEMALKDKRYLQRQLKCTLGEA
--PCDP----V-GRRLR--TLA-PLVVR-GSCPQCTPTEMRQIQKVLLHMQRNFPKEWAK
IVRTYQ------------------------------------------------------
------------------------------------------------------------
-------------------------------
>SinvCSP5
------M----------------------------L-------------Q-I----LLV-
L--LC------------------------------------------------------A
L---LAV----------------A----M--A------------TE--------------
--------------SSTDNVEGQQTGRSRVSD-E---QLNIALSDKRYLNRQLKCALGEA
--PCDP----V-GRRLK--SLV-PLVLR-GSCPQCSPEEIRQIKKVLSHIQRSFPKEWNR
IVQQY--G-AS-------------------------------------------------
------------------------------------------------------------
-------------------------------
>AcepCSP5
------M---------------------------------------------LQ--ILV-
L--AC------------------------------------------------------A
L---LVT----------------A----M--A------------TE--------------
--------------S---DSEGQQSGRSRVSD-E---QLNVALSDKRYLNRQLKCALGEA
--PCDP----V-GRRLK--SLV-PLVLR-GSCPQCSPEETRQIKKVLSHIQRSFPKEWNR
IVQQY-AG-VL-------------------------------------------------
------------------------------------------------------------
-------------------------------
>AechCSP5
------M----------------------------A-------------P-AIK--ILI-
L--AC------------------------------------------------------T
L---LAT----------------A----M--A------------TE--------------
--------------S---DSEGQQSGRSRVSD-E---QLNVALSDKRYLNRQLKCALGEA
--PCDP----V-GRRLK--SLV-PLVLR-GSCPQCSPEETRQIKKVLSHIQRSFPKEWNR
IVQQY-AG-VL-------------------------------------------------
------------------------------------------------------------
-------------------------------
>PbarCSP5
------M----------------------------A-------------L-AIK--ILV-
L--AC------------------------------------------------------A
L---LAV----------------A----M--A------------TE--------------
--------------S--ADDEGQQSGRSRVSD-E---QLNMALSDKRYLNRQLKCALGEA
--PCDP----V-GRRLK--SLV-PLVLR-GSCPQCNPEETRQIKKVLSHIQRSFPKEWNR
IVQQY-AG-VP-------------------------------------------------
------------------------------------------------------------
-------------------------------
>LhumCSP5
------M----------------------------A-------------L-AIK--ILV-
L--VC------------------------------------------------------A
L---LAT----------------T----M--A------------AE--------------
--------------S---GSDGQQSGRSRVSD-E---QLNLALSDKRYLTRQLKCALGEA
--PCDP----V-GRRLK--SLV-PLVLR-GSCPQCSSEETRQIKKVLSHIQRSFPKEWNR
IVQQY-VG-VS-------------------------------------------------
------------------------------------------------------------
-------------------------------
>CfloCSP5
------------------------------------------------------------
------------------------------------------------------------
----------------------------M--A------------DE--------------
--------------S--DNSEGQQSGRSRVSD-E---QLNIALSDKRYLTRQLKCALGEA
--PCDP----V-GRRLK--SLV-PLVLR-GSCPQCSPEETRQIKKVLSHIQRSFPKEWSR
VVQQY-AG-VS-------------------------------------------------
------------------------------------------------------------
-------------------------------
>HsalCSP5
---------------------------------------------------------LV-
L--GC------------------------------------------------------A
L---LAA----------------A----M--P------------AE--------------
--------------P-----DVEQTGRSRVSD-E---QLNMALSDKRYLARQLKCALGEA
--PCDP----V-GRRLK--SLA-PLVLR-GSCPQCSNEETRQIKKVLSHIQRSFPKEWNR
IVQQY-AG-VP-------------------------------------------------
------------------------------------------------------------
-------------------------------
>AmelCSP2
------M----------------------------A-------------S-AIK--ALL-
I--VC------------------------------------------------------A
L---FIY----------------T----V--T------------AE--------------
--------------T-----EEGQSGRSRVSD-E---QLNMALSDQRYLRRQLKCALGEA
--PCDP----V-GRRLK--SLA-PLVLR-GACPQCSPEETRQIKKVLSHIQRTYPKEWSK
IVQQY-AG-VS-------------------------------------------------
------------------------------------------------------------
-------------------------------
>BmorCSP20 BGIBMGA001469 DQ855522 
------M----------------------------IEWKRFKILHFLSYL-GLL--VLV-
V--VC------------------------------------------------------A
------------------------------------------------------------
----------------------AQQNRPQVTD-T---ALDEALNDKRFIQRQLKCALGEA
--PCDP----I-GKRLK--TLA-PLVLR-GACPQCSPQETKQIQKTLSYVQRNFPQHWAK
LVRQY-AG----------------------------------------------------
------------------------------------------------------------
-------------------------------
>TcasCSP1 GLEAN_04430 DQ855488
------M--------------------------------------------LILQIAHL-
CAQFC------------------------------------------------------L
L--AAIF-----------------------------------------------------
--------------------TCVKPQLTRISD-E---AIESTLNDRRYLLRQLKCATGEA
--PCDP----V-GRRLK--SLA-PLVLR-GSCPQCTPQEMKQIQKVLAFVQKNYPKEWNK
ILHQY-AG----------------------------------------------------
------------------------------------------------------------
-------------------------------
>BmorCSP21 
------M----------------------------P-------------P-NLKNIVFI-
GVCTC------------------------------------------------------L
V--LTVL-----------------------------------------------------
-------------------------AAPQMSD-A---QLEKTLADKGTMQRHLRCALGEG
--PCDM----V-GRRLR--TLA-PFVLR-GACPQCSVQESRHIRRTLAYIQRNYPWEWAR
IVRQYG------------------------------------------------------
------------------------------------------------------------
-------------------------------
>ApisCSP7 ACYPI005842 lcl|hmm179293 XP_001947350 
------M----------------------------ARSSSS--------V-TMK--VFV-
M-AVC------------------------------------------------------V
C---AAL----------------A----R--P------------EE-VKMENKPTVVKSE
TLAAPLPTTIVKRATPQVVSTQKDSSLPNVSE-D---VLDKALSDRRFVQRQLKCATGEG
--PCDP----I-GRKIK--AHA-PLVLR-GMCVKCSQSEIKQIQRVMSHIQKNYPKEYTK
MLKQY-QS-GF-------------------------------------------------
------------------------------------------------------------
-------------------------------
>DpulCSP3 JGI_V11_308122 dpul_NCBI_GNO_280543 DQ855481 
------M----------------------------A-------------R-LQLVWQLA-
L--VC------------------------------------------------------V
V--LFLA---------------------G--Q------------AQ--------------
-------------------------AQLPASN-A---AVEAAIRNPRYMRRQINCLLNES
--PCDN----I-GRTMR--QLV-PALIK-GQCPGCSPQQHQQAMKVMNVVSQQYPQEYSR
IYYTYNQQQG--------------------------------------------------
------------------------------------------------------------
-------------------------------
>ApisCSP1 ACYPI000094 lcl|hmm220033 NP_001119650
------M----------------------------N-------------L-LAIFCYIT-
M--MCDSQFRRLEQPTAIPQVKRIEQPATIATRIGQATIAPKFGQPTIAPRFGQATVAPQ
I--GEAA--IGPRIGQSFQSVNNS----V--SPTTDGRKTTRETSS--------------
-------------------------YPTRYDF-I---DIEAVMNNERIIKILFNCVMNQG
--PCTR----E-GLELK--RIV-PDAIQ-TECAKCNDRQRKQAGKVLAHLLQYKPEYWNM
LVKKFDPNNVYLRKYMADNDDDEKLSLQKLTNN---------------------------
------------------------------------------------------------
----------------------------TTK
>MsexSAP5 gi|6560677|gb|AAF16716.1|AF117594_1 sensory appendage protein 5 [Manduca sexta]
------M----------------------------K-------------P-VTA--AIL-
I----------------------------------------------------------S
L--ACMV--Q-------------C----G--K------------DM--------------
-------------------------YTSRYDS-M---NVDDVIGNHRLLHAYIKCMLDEG
--RCTA----E-GRELK--KHI-TDALQ-TGCSRCTDAQKKAIRHVIKHLIEHEHDFWAL
LVEKYDPHRIYTTKY-----------------E-----AEMKRTMRSKEQMSESGAGHEK
ADMKMMGDGPGYKKADMKMMEGGSGHEKADMKMMEGGPGHEKADMKMMEGGPGHEKADMK
MMEGGPGHEKADMKMMDKMSSKTGMAEKKGA
>PdomCSP1 gi|31442896|gb|AAP55719.1| chemosensory protein CSP-1 [Polistes dominulus]
------------------------------------------------------------
------------------------------------------------------------
------------------------------------------------------------
----------------------------KYDY-I---DPMEIVNNDRLRDQYYNCFMNTG
--PCVT----PDAIYFK--EHF-PEAVV-TKCKKCTEIQKTNFEKLAIWYNENRPDEWTA
LIKKFMEDAKKQNS----------------------------------------------
------------------------------------------------------------
-------------------------------
>VsquCSP3
------M----------------------------K-------------L-LRYI--SV-
SL-LV-------------------------------------------------------
V--LAFV----------------K----A-DE------------EL--------------
-------------------------YSDKYDY-V---DPKEIVENDRLRDQYYNCFMDTA
--PCVT----PDAVFFK--SNL-PEAVV-TKCKKCTEKQKENFEFIAIWYSDNRPDEWNA
LIKKFMEDAKKMNMETAK------------------------------------------
------------------------------------------------------------
-------------------------------
>SinvCSP7
------M----------------------------D-------------R-LNFY--LL-
AI-LA-------------------------------------------------------
V--LATI----------------V----A--Q------------ET--------------
-------------------------YSDMFDH-I---NPDEILPNDELRNQYYNCFMDRG
--PCVT----DDQKYFR--QNI-AEAFV-TKCQKCTETQMKNYGKIVEWYTENRPDEWQA
MVEKLLEEAKKLNITPA-------------------------------------------
------------------------------------------------------------
-------------------------------
>AcepCSP7
------M----------------------------D-------------R-SNFW--LL-
AI-LA-------------------------------------------------------
V--LAAV----------------V----A--E------------EL--------------
-------------------------YSDEWDH-I---NPDDILPNDELRNQYYNCFMDTG
--PCMT----EDQKFFK--QHA-AEAFV-TKCRKCTETQKKNVEKIVVWYTENRPEEWHA
MIEKLLQEAKKLNITPVD------------------------------------------
------------------------------------------------------------
-------------------------------
>AechCSP7
------M----------------------------D-------------R-SNFC--LL-
AI-LA-------------------------------------------------------
I--LAAV----------------V----A--E------------EL--------------
-------------------------YSDEWDH-I---NPDDILPNDELRNQYYNCFMDTG
--PCMT----EDQKFFK--QHA-AEAFA-TKCRKCTETQKKNVEKIVIWYTENRPEEWRA
MVEKLLEEAKKLNITPVD------------------------------------------
------------------------------------------------------------
-------------------------------
>CfloCSP7
------M----------------------------D-------------K-SSLC--LL-
A--LG-------------------------------------------------------
V--LAIV----------------I----A--E------------EM--------------
-------------------------YSDMFDH-I---NPDDILPNDELRDQYYNCFMDTG
--PCVT----EDQKYFK--QHA-AEAFA-TKCRKCTETQKKNVEKIVVWYTENRPQEWQA
MVQKLMDDAKKLNIPFTR------------------------------------------
------------------------------------------------------------
-------------------------------
>HsalCSP7
------M----------------------------G-------------K-SAFC---L-
AA-LA-------------------------------------------------------
V--LAAV----------------V----A--E------------EL--------------
-------------------------YSDMFDH-I---NPDDILPNDELRNQYYNCIMDTG
--PCVT----DDQKYMK--EHA-AEAFA-TKCRKCTEVQKQNLEKVIGWYTENRPDEWTA
LMQKLMEDAKKMNISPV-------------------------------------------
------------------------------------------------------------
-------------------------------
>PbarCSP7
------M----------------------------S-------------R-SSLC--LL-
AI-LA-------------------------------------------------------
V--VVAA----------------T----A--E------------EL--------------
-------------------------YSDMFDH-I---DPDEILPNDELRNQYYKCFMDTG
--PCVT----EDQKFFKFTEHA-AEAFA-TKCRKCTEMQKKNMEKIVVWYTENRPEEWNA
MIQKFLDDAKKLNITPI-------------------------------------------
------------------------------------------------------------
-------------------------------
>LhumCSP7
------M----------------------------G-------------K-SSLC--LL-
AF-LA-------------------------------------------------------
V--LAIG----------------A----A--E------------DL--------------
-------------------------YADTYDH-I---EPMEILNNDELRNQYYNCVMNTG
--PCMS----DEQRFLK--EHV-AEAMA-TRCRRCTERQKDGLEKVVVWYTENRPEEWSA
LVVHLIEEAKKQNITPVSGGFI--------------------------------------
------------------------------------------------------------
-------------------------------
>NgirCSP6
------M----------------------------S-------------K-SLAI--VL-
AL-CA-------------------------------------------------------
F--AACA----------------T----A--E------------EV--------------
-------------------------YSDKYDY-V---DVVSILSNDRIRTQYYDCFMDFA
--PCLT----PDAKFFK--EKF-PEAIV-TKCRKCTQKQKDSFEKIVLYYTEKQPEQWKM
LLAKAIANSQKKKN----------------------------------------------
------------------------------------------------------------
-------------------------------
>LtesCSP2
------M----------------------------M-------------R-------EL-
IIFAL------------------------------------------------------V
G--LSAV----------------F----A--N------------EL--------------
-------------------------YSNKYDY-V---EVDDILANPRQREQYYKCFIGTG
--PCIT----ADAKFFQ--EKF-PEAII-TKCSKCTPKQLTSFDKLTDWYTTNEPEKYQA
VVAKALDRISKKSG----------------------------------------------
------------------------------------------------------------
-------------------------------
>AmelCSP1
------M------------------------------------------R-HNYI--VI-
LI-LS-------------------------------------------------------
L--LTWT----------------Y----A--E------------EL--------------
-------------------------YSDKYDY-V---NIDEILANDRLRNQYYDCFIDAG
--SCLT----PDSVFFK--SHI-TEAFQ-TQCKKCTEIQKQNLDKLAEWFTTNEPEKWNH
FVEIMIKKKDEGA-----------------------------------------------
------------------------------------------------------------
-------------------------------
>SinvCSP8
------M----------------------------A-------------R-LSCI--VT-
VI-GI-------------------------------------------------------
A--LMCV----------------A----A--Q------------DL--------------
-------------------------YSDKFDH-I---DVASIVTNDKLRNEYYSCIMDTS
--PCKT----ADAKFLK--EIF-AEALN-NDCKKCTEKQKEHMKTIQDWYTTNKPDEWQA
AVAKA-EDLKKNAR----------------------------------------------
------------------------------------------------------------
-------------------------------
>SinvCSP10
------M----------------------------A-------------R-LSCI--VT-
II-GI-------------------------------------------------------
A--LMCV----------------V----A--Q----------E-DL--------------
-------------------------YSDKFDG-I---DVKSIITNNRLRNEYYDCFMGIS
--PCVT----ADAKFFK--DIF-FDALG-NKCKRCTEKQKEYMKIIQDWYTTNNPDKWQA
AVAKS-EDLKKKNA----------------------------------------------
------------------------------------------------------------
-----------------------RKZ-----
>SinvCSP9
------M----------------------------A-------------R-LSCI--IT-
II-GI-------------------------------------------------------
A--LMCV----------------A----T--Q----------E-DL--------------
-------------------------YSDKFDG-V---DVPGIITNDRLRREYYNCFMGTS
--SCVT----ADAKFFK--EIF-FDALG-SKCKRCTEKQKENMNFIVDWYTTNKPDEWQT
LVAKSIEDLKKKNA----------------------------------------------
------------------------------------------------------------
-----------------------RKZ-----
>SinvCSP11
------M----------------------------A-------------R-LSCI--VT-
II-GI-------------------------------------------------------
T--LMCV----------------I----A--Q----------E-DL--------------
-------------------------YTDKFDN-V---DVPGIIANDKLRNEYYGCFMGSS
--PCIT----ADAKFLK--EVF-SDALN-NNCKRCTEKQKEHMDYIVDWYTKNKPDEWQA
IVVKSIEDLKKKNA----------------------------------------------
------------------------------------------------------------
-------------------------------
>SinvCSP12
------M----------------------------A-------------R-LSCI--VT-
II-GI-------------------------------------------------------
A--LMCV----------------A----A--Q----------E-DL--------------
-------------------------YSDKFDG-V---DVASIIVNDKLRNEYYGCFMETS
--PCIT----ADAKFFK--GVF-ADALN-NKCKRCTEKQKEHMDYIVDWYTKNKPDEWQA
LVVKSIEDLKKKNA----------------------------------------------
------------------------------------------------------------
-----------------------RK------
>PbarCSP8
------M----------------------------A-------------R-LSYI--LT-
FI-SI-------------------------------------------------------
A--LMCV----------------L----A--E----------E-KL--------------
-------------------------YSDQYDD-I---DVMKILENEKLRKQYYNCYMDKE
--PCVT----ADAKFFK--EIF-SEALQ-SNCKRCTEKQKDILNLIVDWYTKNKPDEWEA
LVAKSLEDMKKKNA----------------------------------------------
------------------------------------------------------------
-----------------------N-------
>CfloCSP8
------M----------------------------A-------------R-LNYI--II-
LI-SI-------------------------------------------------------
A---SCV----------------L----A--E------------EL--------------
-------------------------YNDQYDH-I---DVNNILNNDKLRDQYFNCYMETE
--PCLT----ADAKFFK--DIS-SEAIQ-TKCKRCTEKQKEIIDAVADWYTQNKPDRWQK
VIAKSLEDMKKKNA----------------------------------------------
------------------------------------------------------------
-----------------------DQ------
>CfloCSP11
------M----------------------------A-------------Q-LNCI--II-
LI-SI-------------------------------------------------------
A---SCV----------------L----A--E------------EL--------------
-------------------------YNDQYDH-I---DVNNILSNDKLRNQYINCYMETE
--PCLT----ADAKFFR--DMA-SEAFQ-TKCKKCTEKQKEMMDTVVDWYAQNKPDEWQK
IVAKSLEDMKKKNA----------------------------------------------
------------------------------------------------------------
-----------------------GQ------
>SinvCSP18
------M----------------------------A-------------R-LSFI--VT-
II-AV-------------------------------------------------------
A--LACV----------------L----A--E----------E-EL--------------
-------------------------YSNRYDD-I---DIDRILENKKLRLQYYNCFMDTE
--PCRT----ADAKFFH--EVI-SEAMQ-TQCRRCTEKQKVLLNRMADWYTQNAPEQWEA
FIRKTLEDTLQKKG----------------------------------------------
------------------------------------------------------------
-------------------------------
>AcepCSP8
------M----------------------------A-------------R-LSLI--VT-
II-AV-------------------------------------------------------
A--LACV----------------F----A--E----------E-EL--------------
-------------------------YSNRYDE-I---NIHEILANEKLRMQYYKCFLGTA
--PCKT----ADAKFFA--GIV-NEAMQ-TQCRKCSEKQKELLNVLSDWFTKNKPEEWEA
LVKKTIENVQNKNA----------------------------------------------
------------------------------------------------------------
-------------------------------
>AechCSP11
------M----------------------------A-------------R-LSLI--VT-
II-AV-------------------------------------------------------
A--LACV----------------F----A--E----------E-EF--------------
-------------------------YSDRYDD-I---NINEILANEKLRTQYYNCFLGIA
--PCKT----ADAKFFA--GVI-GEAMQ-TQCKKCTEKQKNLLDILTDWYTKNKPEEWEA
FIKKTLENVQNKNA----------------------------------------------
------------------------------------------------------------
-------------------------------
>AcepCSP9
MKLEETM----------------------------A-------------Q-FNYI--VT-
II-SI-------------------------------------------------------
V--LLYV----------------S----A--E------------EL--------------
-------------------------YSDRYDH-I---DVKDILQNDKLRDQYYNCFMETA
--PCIT----ADAKFFK--EVA-SEALQ-TKCKKCTEKQKEILNLIVDWYTKNRPEQWEA
FVAKTIENLKKKNQ----------------------------------------------
------------------------------------------------------------
-----------------------GT------
>AcepCSP11
------M----------------------------A-------------R-SSYI--V--
LI-GI-------------------------------------------------------
A--LMCV----------------L----A--E------------EL--------------
-------------------------YSDRFDN-T---DFSSILQNDKLREEYYNCYMEKS
--PCLT----EDATFFQ--GIM-SEIIQ-TSCKKCTEKQKEIFTAAKNWFTQNKPEQWEA
LVAKSIEDMKKKNA----------------------------------------------
------------------------------------------------------------
-----------------------SL------
>AechCSP12
------M----------------------------A-------------R-FSYF--MT-
II-SI-------------------------------------------------------
A--LLCV----------------S----A--E------------EL--------------
-------------------------YSDRYDQ-I---DAEDILQNDKLRDQYYNCFMETA
--PCVT----ADAKFFK--GVM-SEIIQ-TNCKKCTEKQKEMFTETKNWFTQNKPEQWEA
LVAKSAEDMKKKNA----------------------------------------------
------------------------------------------------------------
-----------------------GL------
>AcepCSP10
------M----------------------------V-------------Q-LSYV--VR-
II-SI-------------------------------------------------------
I--LLCV----------------L----A--E------------EL--------------
-------------------------YSDKHDN-I---DAISILQNDKLRDEYYNCFLEKA
--PCPT----EDAKFFQ--EIL-SESLQ-TKCKKCTQKQKELQFTMKNWFVQNKPEQWEA
LIAKSVEDMKKKRW----------------------------------------------
------------------------------------------------------------
-------------------------------
>AechCSP14
------M----------------------------V-------------Q-LSYV--VT-
II-SI-------------------------------------------------------
T--LLCV----------------L----A--E------------EL--------------
-------------------------YSDKYDN-I---DLTSILQNDKLRIEYFNCYLQKE
--LCLT----EDAKFFR--GIA-NESIQ-TKCKKCTEKQKELLLMLQNWFVENEPEQWEM
ILAKASEDTKKKN-----------------------------------------------
------------------------------------------------------------
-------------------------------
>LhumCSP8
------M----------------------------T-------------R-LSFV--VI-
LI-SI-------------------------------------------------------
A--LVYV----------------L----A--E----------E-EL--------------
-------------------------YSDKYDD-V---NIANILQNNKLREQYYKCFMDTG
--PCIT----GDAKFFK--QFF-SEAFQ-TKCKRCTEKQKHHLDTLVDWYTTNNPVQWEA
IVKKTIEDLKKKNA----------------------------------------------
------------------------------------------------------------
-----------------------GQ------
>LhumCSP12
------M----------------------------A-------------R-LSYI--VA-
II-SI-------------------------------------------------------
A--LTYV----------------V----A--Q------------EL--------------
-------------------------YTDKYDD-V---DVIQILENEKLRDQYYKCFMEQG
--PCLT----GDAKFLR--EIL-SEAFQ-TKCKKCTEKQKVMLDQIVDWYTTNAPDEWRT
IVEKTVEDMKKMNA----------------------------------------------
------------------------------------------------------------
-----------------------NK------
>CfloCSP12
------M----------------------------A-------------R-LICT--IA-
II-SI-------------------------------------------------------
A--LMCV----------------L----A--E----------E-EK--------------
-------------------------YEDKYDD-I---DVHEILQNAKLREQYYKCFMVTG
--PCVT----ADAKFFN--KIL-SEALQ-TKCKLCTEKQKYMLDELSDWYTKNEPAKWDA
LVAKSLENMKKK-A----------------------------------------------
------------------------------------------------------------
-----------------------KE------
>AechCSP13
------M----------------------------A-------------R-LNYV--VT-
II-VI-------------------------------------------------------
T--LICV----------------L----A--Q------------EL--------------
-------------------------YSDRYDK-V---NAENILQNNRLRDQYYNCFMEKA
--PCIT----ADAKFFK--EII-VEAFR-SKCEKCTERQKEMMNLIQDWYKKNKPEQWKA
FVTKYQQEKR--------------------------------------------------
------------------------------------------------------------
-------------------------------
>HsalCSP10
------M----------------------------A-------------W-LVSI--VA-
II-GI-------------------------------------------------------
A--LVSV----------------L---TA--E----------E-EF--------------
-------------------------YSDKYDD-I---DVKSILENDRLREQYRDCFMDKG
--SCTT----ADMKFYK--EIV-GDAVT-TKCKRCTEIQKQNVDIITDWYTKNEPDKWRE
FVVKSLEDSKKKNG----------------------------------------------
------------------------------------------------------------
-----------------------GQ------
>HsalCSP11
------M----------------------------A-------------R-LIGI--VA-
II-GI-------------------------------------------------------
A--LVSI----------------L----T--A----------E-EF--------------
-------------------------YSDKYDD-I---DVKGILQNDRLRDQYYECFIDKG
--PCTT----ADMKFYK--EIA-SEAMV-TKCKKCNEKQKEHLNDIIEWYTQNKPDQWQI
IVEKSLEDMKKKNS----------------------------------------------
------------------------------------------------------------
-----------------------GQ------
>LhumCSP10
------M----------------------------I-------------R-LSYI--V--
LI-GI-------------------------------------------------------
A--LACV----------------V----A--E----------E-EL--------------
-------------------------YSNQYDD-I---DIKAIFENEKLRQQYYNCFMEIA
--PCKT----APLKFYK--EIF-PEAFQ-TQCKKCTEKQKKHMEYIIDWYTTNKPNDWNA
LVTKIVQDLTKKSTQ---------------------------------------------
------------------------------------------------------------
-------------------------------
>LhumCSP11
------M----------------------------V-------------R-LSCI--V--
II-SI-------------------------------------------------------
A--LACV----------------L----A--Q----------E-EL--------------
-------------------------YSAQYDN-I---DIVHLFENAEARQCVYNCFMDVG
--PCDSQSQFGNLKFFK--GIF-PEALH-DGCKKCTEKQKEYLKYITDWYTTNEPDAWNA
LLTKIQNDFVKKDVQ---------------------------------------------
------------------------------------------------------------
-------------------------------
>LhumCSP9
------M----------------------------V-------------Q-LSCI--V--
FI-GI-------------------------------------------------------
A--LVFV----------------F----A--E------------EL--------------
-------------------------YTSQYDY-I---DVDIILANNKLRNQYYKCFMETA
--PCKT----ADMKFFR--EVF-SESLQ-TQCKKCTEKQKIILEHIIEWYTENRPDEWNV
LIRKHLRDLAKKNAQ---------------------------------------------
------------------------------------------------------------
-------------------------------
>HsalCSP8
------M---------------------------TT-------------R-LIGV--YL-
VI-IF-------------------------------------------------------
G--LMCV----------------Y----A--E----------E-EL--------------
-------------------------YSDKYDN-I---DIDGILNNDRLRNQHRRCYIGLA
--PCIT----ADMKFYK--KFI-GEAIA-TKCRRCTEKQKQNLNKLADWYVTNKPEEWNE
FIAKMIEAQREKNR----------------------------------------------
------------------------------------------------------------
-----------------------GR------
>HsalCSP9
------M----------------------------A-------------R-LIGV--YL-
VI-IF-------------------------------------------------------
G--LMCI----------------Y----A--E------------EL--------------
-------------------------YSDKYDD-I---DVISILKNDRLRNQHRKCYLGVA
--PCTT----ADMRFYK--DIL-GEAIV-TQCRKCTEKQKQNLEIMTEWYITNKPDEWNK
FVAKMIENLREKNK----------------------------------------------
------------------------------------------------------------
-----------------------GQ------
>CfloCSP10
-------------------------------------------------R-PNYI--VA-
II-VI-------------------------------------------------------
A--LTCV----------------L----A--E------------EF--------------
-------------------------YSSRYDD-I---DVHAIFNSTKLRNQYYNCFMDVS
--PCKT----ADSKFFK-------------------------------------------
------------------------------------------------------------
------------------------------------------------------------
-------------------------------
>PbarCSP9
------M----------------------------A-------------R-LNFI--VT-
II-AI-------------------------------------------------------
T--LTCV----------------F----A--E------------EL--------------
-------------------------YSSQYDD-I---DIGEILNNEKLRLQYYNCFLDTA
--PCRT----ADAKFFK--DKH-EKKY---------------------------------
------------------------------------------------------------
------------------------------------------------------------
-------------------------------
>LhumCSP13
------M----------------------------V-------------R-LRSI--VA-
II-IF-------------------------------------------------------
A--LICV----------------F----A--E------------DG--------------
-------------------------YDTKYDD-I---DVNGILENNKLREQYYKCFMDQA
--PCMT----ADSKFFK--EIV-GEAYH-TNCKKCNERQNIMLDTMVKWYKQNQPDKFKA
FEEKTGREFQKK------------------------------------------------
------------------------------------------------------------
-------------------------------
>LhumCSP14
------M----------------------------A-------------R-LSYI--VM-
VI-SI-------------------------------------------------------
S--LMCV----------------F----A--Q------------EQ--------------
-------------------------YDNKYDD-I---DAMVILEDSKQRNEWYNCFKKTG
--PCLT----PEAAFFS--EIL-PESYQ-TQCQKCTDKQKLLLETITEWYTKNEPENWHS
LVANIEVVHN--------------------------------------------------
------------------------------------------------------------
-------------------------------
>SinvCSP14
------M----------------------------A-------------R-LSNI--VL-
II-AV------------------------------------------------------N
V--LICV----------------L----A--K----------E-EL--------------
-------------------------YSEQYDH-L---DVRGVLANNIQRKSYYNCFMGIT
--PCTS----E-XXXFP--DLF-SEAYQ-TKCRKCTKKQIEHLNVISDWYTTHQPLKWLQ
LIQKMIN-----------------------------------------------------
------------------------------------------------------------
-------------------------------
>PbarCSP10
------M----------------------------A-------------R-LNHI--AV-
TI-AM------------------------------------------------------S
V--LICV----------------L----A--E------------EL--------------
-------------------------YSDRFDD-I---DVLSILQNKEMRKGYYNCFMKLA
--PCTS----PEQIELT--GTF-SEAYQ-TKCKKCTEKQKKRMQVIEEWYVNNEPDEWKL
IIEKTVENMKNAGQ----------------------------------------------
------------------------------------------------------------
-------------------------------
>AechCSP9
------M----------------------------T-------------Q-LSRI--VL-
IS-AM------------------------------------------------------Y
V--LMCI----------------L----A--E----------E-EL--------------
-------------------------YSDQYDY-I---DIQSILQNKELREEYYNCFMETA
--PCKS----PEQETIT--ELY-TEAFQ-TKCRKCTKKQIENMDMVTNWFVTNEPEKWKL
IVAKTVEKMKKK------------------------------------------------
------------------------------------------------------------
-------------------------------
>AcepCSP14
------M----------------------------A-------------R-LYHIASII-
IV-NI------------------------------------------------------F
V--LMCI----------------L----A--E----------E-EH--------------
-------------------------YTDKYDN-L---DYHTLLNNKTMRDSYYNCFMEIA
--PCQT----PVQKTXX--GIF-SEAYQ-TKCKKCTEKQKEMFAAVIDWYMKNEPQKWQL
IIVKVIENMKKK------------------------------------------------
------------------------------------------------------------
-------------------------------
>NgirCSP5
------M---------------------------VA-------------RSLSFV--AL-
LV-VC------------------------------------------------------L
V--AAAV----------------A----E--E----------E-ET--------------
-------------------------YTDKYDH-L---DVDAVLANDRLRTQYYKCILDTG
--PCVT----PDAIFFK--DKI-PEVIV-TKCRKCTARQKEAFAKVVEWFASNDPPAWDA
VIRKAVNEFQMKGAI---------------------------------------------
------------------------------------------------------------
---------------------RRQQTTPRAE
>AcepCSP13
------M----------------------------S-------------Q-LSSI--AL-
II-AM------------------------------------------------------N
V--LLYV----------------L----A--V------------ER--------------
-------------------------YTDEFDS-VT--DVDAILRNDTLRDEYHKCYMNTG
--LCNT----IAQKKVT--EMF-GEAVL-TNCEKCNETQKEMLKKVIKWYAKYKPEILLE
KLVKAGKDMKQRNANQ--------------------------------------------
------------------------------------------------------------
-------------------------------
>AechCSP8
------M----------------------------S-------------Q-LSRI--VL-
II-AM------------------------------------------------------S
V--LLYV----------------H----A--E------------EY--------------
-------------------------YNDEFDNAI---DIDAHLRNDTERTEYHKCYMNTG
--PCTP----V-QKTLT--DMF-SEAYH-TKCDKCTKKQKTLFSSVINWYKKNDPDKWQL
IFAKSVEDMKKKATQ---------------------------------------------
------------------------------------------------------------
-------------------------------
>AechCSP10
------M----------------------------S-------------L-LSRI--VL-
II-AM------------------------------------------------------N
V--LLYV----------------H----A--E------------EY--------------
-------------------------YTDEFDNAV---DMDAILRNDTERMEYHKCYMNTG
--PCTP----I-QKTFT--GTY-VRLISCERCKKCTEKQKKMLSSVVNWYKKNDPDMWQL
IVAKSVEDMKKKTTQ---------------------------------------------
------------------------------------------------------------
-------------------------------
>PbarCSP11
------M----------------------------D-------------R-LSYI--VM-
CI-DI-------------------------------------------------------
A--LMCV----------------L----A--E------------EL--------------
-------------------------YSDKFDD-I---EIMDILQNDAPQNEYYNCFVNTG
--PCVT----DVQKYFR-------------------------------------------
------------------------------------------------------------
------------------------------------------------------------
-------------------------------
>SinvCSP13
------M----------------------------A-------------R-LNRI--AL-
LVVAT------------------------------------------------------S
V--LMCI----------------L----A--E----------ELEL--------------
-------------------------YPSELDD-I---DVAKILENDAERKGELNCYLKRE
--PCAE----E-FNKYT--EIF-REAVR-TNCKRCTEKQKEHLETITNWYKKNQPDNWEL
ILENVNL-----------------------------------------------------
------------------------------------------------------------
-------------------------------
>SinvCSP16
------M----------------------------A-------------R-LNCI--AL-
FIVAT------------------------------------------------------S
V--LMCI----------------L----A--E----------ELQP--------------
-------------------------YPSEYD--I---YVPKILANDVVRQKAVDCYLKKG
--PCTE----Q-EKLAT--DLF-RDALK-TNCKKCGEKQKEHVKILTEWFVKNQPDTWKL
IIENVDS-----------------------------------------------------
------------------------------------------------------------
-------------------------------
>SinvCSP15
------M----------------------------A-------------R-LNCI--AL-
LIVAT------------------------------------------------------S
V--LMCV----------------L----A--E----------DLH---------------
---------------------------SELDD-L---DIPKILANDAERQGVIDCILENA
--SCTE----L-ETKAA--AAI-KDALK-TNCQACGDKRKENMKIITDWFNQNQPDTWTL
VVAKVNS-----------------------------------------------------
------------------------------------------------------------
-------------------------------
>SinvCSP19
------M----------------------------A-------------R-LNYI--AL-
IVVAM------------------------------------------------------S
A--LMCV----------------F----A--G----------DLGL--------------
-------------------------YPSELDD-L---DVVALLADAAWRQQSDDCFLNKG
--PCSE----E-QKYLN--DLF-REAVR-TDCERCTDKQRQIMNTITEWYEQNEADVWKI
ILEDARAZ----------------------------------------------------
------------------------------------------------------------
-------------------------------
>SinvCSP20
------M----------------------------T-------------R-LNSI--AL-
IIVAM------------------------------------------------------N
V--LMCV----------------L----G--E----------ELEL--------------
-------------------------YPPELDE-L---DVPQLLADDAWRGNIEDCYFKRA
--PCTE----E-QKYLE--DKF-RYALN-TNCKRCTETRKKCMKTVTEWYEKNQPDTWKL
VLENVDSZ----------------------------------------------------
------------------------------------------------------------
-------------------------------
>SinvCSP21
------M----------------------------A-------------R-LSSI--AL-
IIVAM------------------------------------------------------N
V--LMCV----------------F----G--E----------ELEL--------------
-------------------------YPREIDD-I---DVLKILSDDAWRRRAEDCYFKRV
--PCAK----E-KQYLS--DIF-KDMLK-TKCEKCTEKQKKLVKTATEWYEQNEPDTWKL
ILEDAHSZ----------------------------------------------------
------------------------------------------------------------
-------------------------------
>SinvCSP17
------M----------------------------A-------------Q-LNRI--AL-
IFIAM------------------------------------------------------S
V--LTCV----------------L----A--E----------ELWF--------------
-------------------------YSGEFDD-M---DVLSILEAQA--EQEVDCYMKRG
--PCTL----E-QQRIA--DSI-REAIR-TNCRRCTPKQKQQIQLITDWYKSRMPQNWEL
IVANVDL-----------------------------------------------------
------------------------------------------------------------
-------------------------------
>CfloCSP9
------M----------------------------T-------------R-LASCTFAC-
LV-AT------------------------------------------------------L
A--VLIA----------------H----A--E----------N-EK--------------
-------------------------YSSKYDH-I---DVNEVLANSHLRNQYVRCLINIS
--PCTM----GSARFLK--DIF-AEAFI-TKCKKCTDKQIYIFNVITDWFTKNEPETWNH
IVRTTIEEAQRKNA----------------------------------------------
------------------------------------------------------------
-------------------------------
>LtesCSP4
------------------------------------------------------------
------------------------------------------------------------
------------------------------------------------------------
---------------------------------M---NVEEILNNDVERNSYYNCFMETA
--PCPN----EAAEYFK--GNM-AEAVV-TSCSRCTKWQISAFDKIAAWYSEHDENAWNA
FVTKFVDEAKAKNINAPSSK----------------------------------------
------------------------------------------------------------
-------------------------------
>NgirCSP7
------M----------------------------T-------------S-TKRI--VI-
LAAGV------------------------------------------------------F
L--VLAL----------------VQPSTA--S----------D-QK--------------
-------------------------YSDQYDD-L---DVEAILKNDEERERYYACFMDTG
--PCHT----EAAIFFK--SKA-PEAVV-TSCKYCTDKQIEMFEKIVSWFVDNKPTEWNA
LIEKTINDARAKGIP---------------------------------------------
------------------------------------------------------------
---------------------MP--------
>VsquCSP2
------M----------------------------A-------------R-YLWI--LS-
IVILS------------------------------------------------------A
T--IFLV----------------L----A--D----------D-GT--------------
-------------------------YTTKYDN-I---NVDEILNSPRLRNQYTDCYLGTA
--PCVT----PEAKFLK--EVL-PEVLV-TKCSKCSD-----------------------
------------------------------------------------------------
------------------------------------------------------------
-------------------------------
>AcepCSP12
------M-----------------------------------------------------
-----------------------------------------------------------C
I--HHLT----------------Y----A--Q------------EL--------------
-------------------------YSDRYDK-I---NAENILQNNRLRDQYYNCFIGKA
--PCMT----ADAKFFK--DLL-------------------------------DDQPFMV
ISSKLIDIA---------------------------------------------------
------------------------------------------------------------
-------------------------------
>TcasCSP3 GLEAN_10151 
------M----------------------------K-------------L-FVI--NFI-
L--MS------------------------------------------------------L
V--YMSF----------------G------------------------------------
-------------------------ASVPYET-V---DIDKLLADDKMVTEYMACLRGEG
--PCNP----A-EKDLE--EHI-PLVLG-NYCADCNDKQKNFVIKLATFVIKNRFDEWRQ
VQKRFDPDLSHADDF-----------------N-----KFILGS----------------
------------------------------------------------------------
-------------------------------
>NgirCSP4
------M----------------------------S-------------K-YGV--YLT-
VLAAL------------------------------------------------------L
M--VSVT----------------R----A--Q------------EKKEEIGDH-------
-------------------------YPKAWLE-I---DFKPIVDNDRLFKKYKECLLADK
LAGCPR----D-VTQFK--KLI-PEIIE-TECAKCLPEHIAKFKEGLEYICQKRRADYEE
VRKIRDPSGALRRKF-----------------E-----EKFGSINC--------------
------------------------------------------------------------
-------------------------------
>SguaCSP1
------M----------------------------K-------------S-IIV--VFT-
VFA---------------------------------------------------------
-----IV----------------F----A--Q------------ESTPE---Y-------
-------------------------YTGKWND-L---NTHDIVDNARLFKKYKQCIMAET
NTGCPQ----E-VIELK--KVL-PEALE-TVCSKCSPVQVEKIRDTLKYVCEKRKTDFDD
ILKHIDPEGTHRPKF-----------------E-----EKFGTLGC--------------
------------------------------------------------------------
-------------------------------
>ApisCSP8 ACYPI000345 ACYPI53869 lcl|hmm425203 XP_001951447 
------M----------------------------TNNNMNCPRSRPEIFSLLAVTTIA-
AVLVH------------------------------------------------------Q
P--AKVYCADGTIYPSQQQQQQTMMFTAP--S------------GY--------------
-------------------------YLSTYDN-L---DVGHLLRNKKVVSGFVKCFVNEG
--PCTP----D-GKLVK--AYLLPEIIR-TVCGKCTPRQKDMSRAVLRHLYTYRRADFDK
IMQIYDTDNKKNEII-----------------------NFMNQK----------------
------------------------------------------------------------
-------------------------------
>ApisCSP13_N ACYPI53869
------M-----------------------------------------------------
------------------------------------------------------------
------------------------MFTAP--S------------GY--------------
-------------------------YLSTYDN-L---DVGHLLRNKKVVSGFVKCFVNEG
--PCTP----D-GKLVK--DTIW------EGAWRCLSA---------------------P
ILNLAPPNGNGNGV----------------------------------------------
------------------------------------------------------------
-------------------------------
>ApisCSP9 ACYPI003368 lcl|hmm217583 lcl|hmm219583 lcl|hmm221583 XP_001948313 XP_001948365 XP_001948415 
------M----------------------------S-------------S-FCLNSVIL-
M--TV------------------------------------------------------T
T--VMVALVTFTGCTASDDRPGMSDIRLA--KRDADHKENNADSEEGFFFSLTNFFGRSK
HDE----------------------DDDKPDF-ITTFDLIRLL-DEKYAMKQFYCVINED
--PCDS----V-GMRLK--ATI-PEEIN-RDCERCTATETNNIRRILNYVKKHYPKFWER
VEPIYRDKMTVLTAN---------------------------------------------
------------------------------------------------------------
--------------------------IVKIQ
>TcasCSP6 GLEAN_14533 DQ855492 
------M----------------------------I-------------P-LIAIAGIL-
A--VS------------------------------------------------------A
A---------------------------P--A------------EF--------------
-------------------------YESRYDH-L---DVESILNNRRMVNYYAACLLSKG
--PCPP----Q-GVDLK--RVL-PEALQ-TNCAKCTEKQRTAAYRSIKRLKKEYPKIWEQ
LRAVWDPDDVFIRKFETSFESGKPSGVISTNTSPPSPILSNRFGENEEADAASNVISSTP
LPPTTSTTTRTTLTTKFTTKPSTKPTNKPVVVTKPPQAPPFATVGANLQATVSFGTNLVG
GIVRSLGTLGSRVVESGTKLANMVISAAIRP
>MsexSAP1 gi|6560637|gb|AAF16696.1|AF117574_1 sensory appendage protein 1 [Manduca sexta]
------M----------------------------K-------------M-LAVLCLFV-
L--GA------------------------------------------------------L
S---------------------------A--P------------ER--------------
-------------------------DGDLYDM-F---DAEMILEDDKLRSKAIDCLLDRG
--VCDD------YQPIR--DKG-PRLIK-TRCEDCTPEQKAVFEESMKILEEKFNNDFKE
IIAKYA------------------------------------------------------
------------------------------------------------------------
-------------------------------
